# Supplementary material for: Pathogenicity and Genomic Characterization of a Novel Genospecies, Bacillus shihchuchen, of the Bacillus cereus Group Isolated from Chinese Softshell Turtle (Pelodiscus sinensis)
Source: Int J Mol Sci. 2023 Jun 1;24(11):9636. doi: 10.3390/ijms24119636 (PMC10254083; doi:10.3390/ijms24119636)
Supplement: Supplementary file 1 [file ijms-24-09636-s001.zip]

Archive with 10 entries (10 files):
- supplematary table S1 QF108-045 rMLST typing.xlsx
- supplematary table S2 QF108-045 RAST subsystems classification.xlsx
- supplematary table S3 Genomes used in phylogenetic tree new.xlsx
- supplematary table S4. Statistics analysis of phylogenetic tree.pdf
- supplematary table S5. Genes used in phylogenetic tree.pdf
- supplematary table S6 QF108-045 pathogenic island.xls
- supplematary table S7  QF108-045 virulence factor.xls
- supplematary table S8 QF108-045 antigenicity prediction.pdf
- supplematary table S9 virulence factor's open reading frame sequence.pdf
- supplementary figures.pdf
