# Supplementary material for: Pathogenicity and Genomic Characterization of a Novel Genospecies, Bacillus shihchuchen, of the Bacillus cereus Group Isolated from Chinese Softshell Turtle (Pelodiscus sinensis)
Source: Int J Mol Sci. 2023 Jun 1;24(11):9636. doi: 10.3390/ijms24119636 (PMC10254083; doi:10.3390/ijms24119636)
Supplement: Supplementary file 1 [file ijms-24-09636-s001.zip › supplematary table S1 QF108-045 rMLST typing.xlsx]

## Sheet: output
Locus	Allele	Length	Start position	End position	Linked data values	Flags
BACT000001 (rpsA)	45267	1149	646796	647944	species: Bacillus sp. [n=1]; Bacillus tropicus [n=1]
BACT000002 (rpsB)	20949	702	3663537	3664238	species: Bacillus thuringiensis [n=2]; Bacillus sp. [n=1]; Bacillus tropicus [n=1]
BACT000005 (rpsE)	22	501	1988675	1989175	species: Bacillus anthracis [n=347]; Bacillus cereus [n=36]; Bacillus thuringiensis [n=23]; Bacillus sp. [n=21]; Bacillus tropicus [n=5]
BACT000006 (rpsF)	29	291	2136305	2136595	species: Bacillus cereus [n=456]; Bacillus thuringiensis [n=135]; Bacillus sp. [n=39]; Bacillus pacificus [n=34]; Bacillus albus [n=9]; Bacillus tropicus [n=2]; Bacillus bombysepticus [n=1]; Bacillus fungorum [n=1]; Bacillus paranthracis [n=1]
BACT000007 (rpsG)	21	471	2001167	2001637	species: Bacillus cereus [n=166]; Bacillus sp. [n=36]; Bacillus paranthracis [n=28]; Bacillus thuringiensis [n=24]; Bacillus anthracis [n=10]; Bacillus tropicus [n=9]
BACT000008 (rpsH)	17	399	1990163	1990561	species: Bacillus cereus [n=734]; Bacillus thuringiensis [n=527]; Bacillus anthracis [n=353]; Bacillus sp. [n=113]; Bacillus tropicus [n=9]; Bacillus mycoides [n=4]; Bacillus bombysepticus [n=1]
BACT000009 (rpsI)	27	393	1978150	1978542	species: Bacillus cereus [n=888]Bacillus thuringiensis [n=520]Bacillus wiedmannii [n=190]Bacillus sp. [n=155]Bacillus pacificus [n=37]Bacillus paranthracis [n=32]Bacillus mobilis [n=15]Bacillus mycoides [n=13]Bacillus albus [n=10]Bacillus tropicus [n=9]Bacillus anthracis [n=4]Bacillus luti [n=4]Bacillus paramycoides [n=3]Bacillus paramobilis [n=2]Bacillus bombysepticus [n=1]Bacillus fungorum [n=1…
BACT000010 (rpsJ)	30	309	1996869	1997177	species: Bacillus cereus [n=635]; Bacillus thuringiensis [n=147]; Bacillus sp. [n=60]; Bacillus paranthracis [n=32]; Bacillus pacificus [n=26]; Bacillus tropicus [n=9]; Bacillus bombysepticus [n=1]
BACT000011 (rpsK)	19	390	1984015	1984404	species: Bacillus cereus [n=604]; Bacillus thuringiensis [n=148]; Bacillus sp. [n=49]; Bacillus luti [n=3]; Bacillus tropicus [n=2]; Bacillus bombysepticus [n=1]; Bacillus fungorum [n=1]
BACT000012 (rpsL)	16990	423	2001667	2002089	species: Bacillus thuringiensis [n=2]; Bacillus sp. [n=1]; Bacillus tropicus [n=1]
BACT000013 (rpsM)	19	366	1984429	1984794	species: Bacillus cereus [n=522]; Bacillus anthracis [n=353]; Bacillus thuringiensis [n=148]; Bacillus sp. [n=62]; Bacillus tropicus [n=3]; Bacillus fungorum [n=1]
BACT000014 (rpsN)	16	186	1990591	1990776	species: Bacillus cereus [n=804]Bacillus thuringiensis [n=539]Bacillus anthracis [n=353]Bacillus toyonensis [n=229]Bacillus sp. [n=145]Bacillus albus [n=10]Bacillus tropicus [n=9]Bacillus luti [n=4]Bacillus mobilis [n=3]Bacillus paramycoides [n=3]Bacillus clarus [n=2]Bacillus bombysepticus [n=1]Bacillus fungorum [n=1]Bacillus pseudomycoides [n=1]Bacillus sanguinis [n=1]
BACT000015 (rpsO)	15	270	3684275	3684544	species: Bacillus cereus [n=677]Bacillus anthracis [n=353]Bacillus thuringiensis [n=218]Bacillus wiedmannii [n=190]Bacillus sp. [n=114]Bacillus pacificus [n=37]Bacillus paranthracis [n=32]Bacillus mobilis [n=15]Bacillus albus [n=10]Bacillus tropicus [n=9]Bacillus luti [n=4]Bacillus paramobilis [n=2]Bacillus paramycoides [n=2]Bacillus bombysepticus [n=1]Bacillus fungorum [n=1]Bacillus sanguinis [n…
BACT000017 (rpsQ)	21	264	1992135	1992398	species: Bacillus cereus [n=801]; Bacillus thuringiensis [n=540]; Bacillus anthracis [n=351]; Bacillus toyonensis [n=230]; Bacillus sp. [n=135]; Bacillus tropicus [n=9]; Bacillus luti [n=4]; Bacillus bombysepticus [n=1]
BACT000018 (rpsR)	23	234	2137180	2137413	species: Bacillus cereus [n=185]Bacillus pacificus [n=34]Bacillus sp. [n=34]Bacillus paranthracis [n=32]Bacillus albus [n=10]Bacillus thuringiensis [n=10]Bacillus tropicus [n=7]Bacillus luti [n=4]Bacillus fungorum [n=1]Bacillus paramycoides [n=1]Bacillus sanguinis [n=1]
BACT000019 (rpsS)	13	279	1994066	1994344	species: Bacillus anthracis [n=352]; Bacillus cereus [n=184]; Bacillus sp. [n=43]; Bacillus pacificus [n=37]; Bacillus paranthracis [n=30]; Bacillus thuringiensis [n=29]; Bacillus tropicus [n=9]
BACT000020 (rpsT)	13877	258	3206223	3206480	species: Bacillus thuringiensis [n=2]; Bacillus cereus [n=1]; Bacillus sp. [n=1]; Bacillus tropicus [n=1]
BACT000021 (rpsU)	16	174	3220499	3220672	species: Bacillus cereus [n=977]Bacillus thuringiensis [n=546]Bacillus anthracis [n=351]Bacillus toyonensis [n=232]Bacillus sp. [n=180]Bacillus wiedmannii [n=126]Bacillus pacificus [n=37]Bacillus paranthracis [n=32]Bacillus albus [n=10]Bacillus tropicus [n=9]Bacillus mobilis [n=7]Bacillus pseudomycoides [n=6]Bacillus luti [n=4]Bacillus paramycoides [n=3]Bacillus bingmayongensis [n=2]Bacillus clar…
BACT000030 (rplA)	8	693	2011871	2012563	species: Bacillus anthracis [n=346]; Bacillus cereus [n=42]; Bacillus sp. [n=25]; Bacillus thuringiensis [n=14]; Bacillus tropicus [n=5]
BACT000032 (rplC)	828	633	1996202	1996834	species: Bacillus cereus [n=33]; Bacillus sp. [n=8]; Bacillus tropicus [n=8]; Bacillus thuringiensis [n=7]
BACT000033 (rplD)	31	624	1995553	1996176	species: Bacillus cereus [n=587]; Bacillus thuringiensis [n=159]; Bacillus sp. [n=54]; Bacillus pacificus [n=26]; Bacillus paranthracis [n=26]; Bacillus tropicus [n=7]; Bacillus bombysepticus [n=1]
BACT000034 (rplE)	35884	540	1990810	1991349	species: Bacillus sp. [n=1]; Bacillus tropicus [n=1]
BACT000035 (rplF)	19	540	1989591	1990130	species: Bacillus anthracis [n=348]; Bacillus cereus [n=61]; Bacillus sp. [n=29]; Bacillus thuringiensis [n=21]; Bacillus tropicus [n=6]; Bacillus fungorum [n=1]
BACT000036 (rplL)	28	360	2010712	2011071	species: Bacillus cereus [n=841]Bacillus anthracis [n=337]Bacillus thuringiensis [n=316]Bacillus sp. [n=118]Bacillus pacificus [n=37]Bacillus paranthracis [n=30]Bacillus tropicus [n=9]Bacillus albus [n=5]Bacillus bombysepticus [n=1]Bacillus pseudomycoides [n=1]Bacillus sanguinis [n=1]
BACT000039 (rplJ)	24	501	2011139	2011639	species: Bacillus anthracis [n=342]; Bacillus cereus [n=41]; Bacillus pacificus [n=37]; Bacillus sp. [n=11]; Bacillus albus [n=10]; Bacillus tropicus [n=6]; Bacillus thuringiensis [n=5]
BACT000040 (rplK)	36	426	2012740	2013165	species: Bacillus cereus [n=867]; Bacillus thuringiensis [n=364]; Bacillus toyonensis [n=229]; Bacillus sp. [n=97]; Bacillus pacificus [n=36]; Bacillus paranthracis [n=28]; Bacillus tropicus [n=9]; Bacillus nitratireducens [n=7]; Bacillus bombysepticus [n=1]
BACT000042 (rplM)	772	438	1978564	1979001	species: Bacillus cereus [n=24]; Bacillus sp. [n=10]; Bacillus thuringiensis [n=7]; Bacillus tropicus [n=7]; Bacillus fungorum [n=1]
BACT000043 (rplN)	12	369	1991723	1992091	species: Bacillus thuringiensis [n=379]; Bacillus cereus [n=315]; Bacillus sp. [n=92]; Bacillus tropicus [n=9]; Bacillus anthracis [n=3]; Bacillus toyonensis [n=3]; Bacillus fungorum [n=1]
BACT000045 (rplP)	13	435	1992609	1993043	species: Bacillus anthracis [n=344]; Bacillus wiedmannii [n=185]; Bacillus cereus [n=109]; Bacillus sp. [n=56]; Bacillus thuringiensis [n=24]; Bacillus mobilis [n=11]; Bacillus tropicus [n=9]; Bacillus luti [n=4]; Bacillus paramobilis [n=2]
BACT000046 (rplQ)	20	363	1982493	1982855	species: Bacillus anthracis [n=351]; Bacillus cereus [n=191]; Bacillus sp. [n=49]; Bacillus pacificus [n=37]; Bacillus thuringiensis [n=29]; Bacillus paranthracis [n=28]; Bacillus tropicus [n=9]
BACT000047 (rplR)	19	363	1989197	1989559	species: Bacillus cereus [n=665]; Bacillus anthracis [n=348]; Bacillus thuringiensis [n=172]; Bacillus sp. [n=85]; Bacillus albus [n=10]; Bacillus tropicus [n=9]; Bacillus bombysepticus [n=1]
BACT000048 (rplS)	23	345	3649834	3650178	species: Bacillus cereus [n=153]; Bacillus pacificus [n=37]; Bacillus paranthracis [n=31]; Bacillus sp. [n=23]; Bacillus thuringiensis [n=11]; Bacillus tropicus [n=7]
BACT000049 (rplT)	32	357	2979514	2979870	species: Bacillus cereus [n=768]Bacillus anthracis [n=351]Bacillus thuringiensis [n=351]Bacillus sp. [n=110]Bacillus pacificus [n=37]Bacillus paranthracis [n=30]Bacillus tropicus [n=9]Bacillus albus [n=8]Bacillus bombysepticus [n=1]Bacillus fungorum [n=1]Bacillus sanguinis [n=1]
BACT000050 (rplU)	732	309	3091015	3091323	species: Bacillus cereus [n=30]; Bacillus sp. [n=13]; Bacillus tropicus [n=8]; Bacillus thuringiensis [n=3]
BACT000051 (rplV)	14	342	1993707	1994048	species: Bacillus anthracis [n=333]; Bacillus cereus [n=57]; Bacillus sp. [n=28]; Bacillus thuringiensis [n=20]; Bacillus tropicus [n=6]
BACT000056 (rpmA)	34	291	3091683	3091973	species: Bacillus thuringiensis [n=6]; Bacillus cereus [n=4]; Bacillus tropicus [n=2]; Bacillus sp. [n=1]
BACT000057 (rpmB)	19	189	3631727	3631915	species: Bacillus cereus [n=489]; Bacillus thuringiensis [n=479]; Bacillus sp. [n=114]; Bacillus pacificus [n=37]; Bacillus paranthracis [n=32]; Bacillus albus [n=10]; Bacillus tropicus [n=9]; Bacillus anthracis [n=4]; Bacillus sanguinis [n=1]
BACT000058 (rpmC)	10	201	1992419	1992619	species: Bacillus cereus [n=800]Bacillus thuringiensis [n=528]Bacillus toyonensis [n=230]Bacillus sp. [n=131]Bacillus albus [n=10]Bacillus tropicus [n=9]Bacillus luti [n=4]Bacillus anthracis [n=3]Bacillus bombysepticus [n=1]Bacillus fungorum [n=1]Bacillus sanguinis [n=1]
BACT000059 (rpmD)	15	183	1988479	1988661	species: Bacillus cereus [n=804]Bacillus anthracis [n=349]Bacillus thuringiensis [n=176]Bacillus pseudomycoides [n=111]Bacillus sp. [n=105]Bacillus pacificus [n=37]Bacillus paranthracis [n=32]Bacillus albus [n=9]Bacillus tropicus [n=9]Bacillus gaemokensis [n=2]Bacillus bombysepticus [n=1]
BACT000060 (rpmE)	14	246	2294614	2294859	species: Bacillus cereus [n=133]; Bacillus pacificus [n=34]; Bacillus paranthracis [n=32]; Bacillus sp. [n=17]; Bacillus thuringiensis [n=7]; Bacillus tropicus [n=3]
BACT000061 (rpmF)	19	174	3560544	3560717	species: Bacillus cereus [n=1055]Bacillus thuringiensis [n=538]Bacillus anthracis [n=333]Bacillus toyonensis [n=232]Bacillus sp. [n=211]Bacillus wiedmannii [n=189]Bacillus mycoides [n=122]Bacillus pseudomycoides [n=111]Bacillus pacificus [n=37]Bacillus paranthracis [n=32]Bacillus mobilis [n=15]Bacillus albus [n=10]Bacillus tropicus [n=9]Bacillus nitratireducens [n=7]Bacillus luti [n=4]Bacillus pa…
BACT000062 (rpmG)	417	150	3260477	3260626	species: Bacillus anthracis [n=352]Bacillus cereus [n=270]Bacillus wiedmannii [n=167]Bacillus sp. [n=93]Bacillus mycoides [n=40]Bacillus pacificus [n=37]Bacillus paranthracis [n=32]Bacillus thuringiensis [n=29]Bacillus mobilis [n=15]Bacillus albus [n=10]Bacillus tropicus [n=9]Bacillus luti [n=4]Bacillus paramobilis [n=2]Bacillus fungorum [n=1]Bacillus sanguinis [n=1]
BACT000063 (rpmH)	21	135	2123896	2124030	species: Bacillus cereus [n=1091]Bacillus thuringiensis [n=546]Bacillus toyonensis [n=232]Bacillus sp. [n=199]Bacillus wiedmannii [n=190]Bacillus pseudomycoides [n=112]Bacillus pacificus [n=34]Bacillus paranthracis [n=31]Bacillus cytotoxicus [n=21]Bacillus mobilis [n=15]Bacillus albus [n=10]Bacillus tropicus [n=9]Bacillus nitratireducens [n=7]Bacillus anthracis [n=4]Bacillus luti [n=4]Bacillus pa…
BACT000064 (rpmI)	14	201	2979276	2979476	species: Bacillus cereus [n=1028]Bacillus thuringiensis [n=546]Bacillus anthracis [n=353]Bacillus toyonensis [n=232]Bacillus sp. [n=153]Bacillus pacificus [n=37]Bacillus paranthracis [n=32]Bacillus albus [n=10]Bacillus tropicus [n=9]Bacillus nitratireducens [n=7]Bacillus luti [n=3]Bacillus bombysepticus [n=1]Bacillus proteolyticus [n=1]Bacillus sanguinis [n=1]
BACT000065 (rpmJ)	11	114	1984816	1984929	species: Bacillus cereus [n=1090]Bacillus thuringiensis [n=546]Bacillus anthracis [n=353]Bacillus toyonensis [n=232]Bacillus sp. [n=222]Bacillus wiedmannii [n=190]Bacillus mycoides [n=122]Bacillus pseudomycoides [n=112]Bacillus pacificus [n=37]Bacillus paranthracis [n=32]Bacillus cytotoxicus [n=21]Bacillus mobilis [n=15]Bacillus albus [n=10]Bacillus tropicus [n=9]Bacillus nitratireducens [n=7]Bac…
