# Supplementary material for: Pathogenicity and Genomic Characterization of a Novel Genospecies, Bacillus shihchuchen, of the Bacillus cereus Group Isolated from Chinese Softshell Turtle (Pelodiscus sinensis)
Source: Int J Mol Sci. 2023 Jun 1;24(11):9636. doi: 10.3390/ijms24119636 (PMC10254083; doi:10.3390/ijms24119636)
Supplement: Supplementary file 1 [file ijms-24-09636-s001.zip › supplematary table S2 QF108-045 RAST subsystems classification.xlsx]

## Sheet: RAST_classification
Category	Subcategory	Subsystem	Role	Features
Cofactors, Vitamins, Prosthetic Groups, Pigments	Biotin	Biotin biosynthesis	Long-chain-fatty-acid--CoA ligase (EC 6.2.1.3)	fig|2529386.9.peg.712, fig|2529386.9.peg.713, fig|2529386.9.peg.1714, fig|2529386.9.peg.1961, fig|2529386.9.peg.1962, fig|2529386.9.peg.1963, fig|2529386.9.peg.3385, fig|2529386.9.peg.4299, fig|2529386.9.peg.4300, fig|2529386.9.peg.5501, fig|2529386.9.peg.5503, fig|2529386.9.peg.5504
Cofactors, Vitamins, Prosthetic Groups, Pigments	Biotin	Biotin biosynthesis	Biotin synthase (EC 2.8.1.6)	fig|2529386.9.peg.4845
Cofactors, Vitamins, Prosthetic Groups, Pigments	Biotin	Biotin biosynthesis	3-ketoacyl-CoA thiolase (EC 2.3.1.16)	fig|2529386.9.peg.4965, fig|2529386.9.peg.5505
Cofactors, Vitamins, Prosthetic Groups, Pigments	Biotin	Biotin biosynthesis	Substrate-specific component BioY of biotin ECF transporter	fig|2529386.9.peg.3808, fig|2529386.9.peg.5502
Cofactors, Vitamins, Prosthetic Groups, Pigments	Biotin	Biotin biosynthesis	Biotin operon repressor	fig|2529386.9.peg.1153
Cofactors, Vitamins, Prosthetic Groups, Pigments	Biotin	Biotin biosynthesis	Adenosylmethionine-8-amino-7-oxononanoate aminotransferase (EC 2.6.1.62)	fig|2529386.9.peg.4837
Cofactors, Vitamins, Prosthetic Groups, Pigments	Biotin	Biotin biosynthesis	8-amino-7-oxononanoate synthase (EC 2.3.1.47)	fig|2529386.9.peg.4839, fig|2529386.9.peg.4840, fig|2529386.9.peg.4841
Cofactors, Vitamins, Prosthetic Groups, Pigments	Biotin	Biotin biosynthesis Experimental	Biotin synthase (EC 2.8.1.6)	fig|2529386.9.peg.4845
Cofactors, Vitamins, Prosthetic Groups, Pigments	Biotin	Biotin biosynthesis Experimental	Competence protein F homolog, phosphoribosyltransferase domain	fig|2529386.9.peg.3519
Cofactors, Vitamins, Prosthetic Groups, Pigments	Biotin	Biotin biosynthesis Experimental	Adenosylmethionine-8-amino-7-oxononanoate aminotransferase (EC 2.6.1.62)	fig|2529386.9.peg.4837
Cofactors, Vitamins, Prosthetic Groups, Pigments	Biotin	Biotin biosynthesis Experimental	8-amino-7-oxononanoate synthase (EC 2.3.1.47)	fig|2529386.9.peg.4839, fig|2529386.9.peg.4840, fig|2529386.9.peg.4841
Cofactors, Vitamins, Prosthetic Groups, Pigments	Cofactors, Vitamins, Prosthetic Groups, Pigments - no subcategory	Thiamin biosynthesis	Hydroxymethylpyrimidine ABC transporter, substrate-binding component	fig|2529386.9.peg.2179, fig|2529386.9.peg.2579
Cofactors, Vitamins, Prosthetic Groups, Pigments	Cofactors, Vitamins, Prosthetic Groups, Pigments - no subcategory	Thiamin biosynthesis	Glycine oxidase ThiO (EC 1.4.3.19)	fig|2529386.9.peg.2177
Cofactors, Vitamins, Prosthetic Groups, Pigments	Cofactors, Vitamins, Prosthetic Groups, Pigments - no subcategory	Thiamin biosynthesis	Thiamin pyrophosphokinase (EC 2.7.6.2)	fig|2529386.9.peg.5193, fig|2529386.9.peg.5194, fig|2529386.9.peg.5195
Cofactors, Vitamins, Prosthetic Groups, Pigments	Cofactors, Vitamins, Prosthetic Groups, Pigments - no subcategory	Thiamin biosynthesis	1-deoxy-D-xylulose 5-phosphate synthase (EC 2.2.1.7)	fig|2529386.9.peg.4751, fig|2529386.9.peg.4752
Cofactors, Vitamins, Prosthetic Groups, Pigments	Cofactors, Vitamins, Prosthetic Groups, Pigments - no subcategory	Thiamin biosynthesis	Hydroxymethylpyrimidine ABC transporter, ATPase component	fig|2529386.9.peg.2182, fig|2529386.9.peg.2183, fig|2529386.9.peg.2578, fig|2529386.9.peg.3965
Cofactors, Vitamins, Prosthetic Groups, Pigments	Cofactors, Vitamins, Prosthetic Groups, Pigments - no subcategory	Thiamin biosynthesis	Substrate-specific component ThiT of thiamin ECF transporter	fig|2529386.9.peg.3930
Cofactors, Vitamins, Prosthetic Groups, Pigments	Cofactors, Vitamins, Prosthetic Groups, Pigments - no subcategory	Thiamin biosynthesis	Hydroxymethylpyrimidine ABC transporter, transmembrane component	fig|2529386.9.peg.2180, fig|2529386.9.peg.2181, fig|2529386.9.peg.2580, fig|2529386.9.peg.3964
Cofactors, Vitamins, Prosthetic Groups, Pigments	Cofactors, Vitamins, Prosthetic Groups, Pigments - no subcategory	Thiamin biosynthesis	Thiamin-phosphate pyrophosphorylase (EC 2.5.1.3)	fig|2529386.9.peg.2586, fig|2529386.9.peg.2587
Cofactors, Vitamins, Prosthetic Groups, Pigments	Cofactors, Vitamins, Prosthetic Groups, Pigments - no subcategory	Thiamin biosynthesis	Hydroxyethylthiazole kinase (EC 2.7.1.50)	fig|2529386.9.peg.2588
Cofactors, Vitamins, Prosthetic Groups, Pigments	Cofactors, Vitamins, Prosthetic Groups, Pigments - no subcategory	Thiamin biosynthesis	Sulfur carrier protein ThiS	fig|2529386.9.peg.2176
Cofactors, Vitamins, Prosthetic Groups, Pigments	Quinone cofactors	Menaquinone and Phylloquinone Biosynthesis	Naphthoate synthase (EC 4.1.3.36)	fig|2529386.9.peg.3864
Cofactors, Vitamins, Prosthetic Groups, Pigments	Quinone cofactors	Menaquinone and Phylloquinone Biosynthesis	Menaquinone-specific isochorismate synthase (EC 5.4.4.2)	fig|2529386.9.peg.3860, fig|2529386.9.peg.3861
Cofactors, Vitamins, Prosthetic Groups, Pigments	Quinone cofactors	Menaquinone and Phylloquinone Biosynthesis	2-succinyl-6-hydroxy-2,4-cyclohexadiene-1-carboxylate synthase (EC 4.2.99.20)	fig|2529386.9.peg.3863
Cofactors, Vitamins, Prosthetic Groups, Pigments	Quinone cofactors	Menaquinone and Phylloquinone Biosynthesis	2-succinyl-5-enolpyruvyl-6-hydroxy-3-cyclohexene-1-carboxylic-acid synthase (EC 2.2.1.9)	fig|2529386.9.peg.3862
Cofactors, Vitamins, Prosthetic Groups, Pigments	Quinone cofactors	Menaquinone and Phylloquinone Biosynthesis	O-succinylbenzoic acid--CoA ligase (EC 6.2.1.26)	fig|2529386.9.peg.3865, fig|2529386.9.peg.3866, fig|2529386.9.peg.3867
Cofactors, Vitamins, Prosthetic Groups, Pigments	Quinone cofactors	Menaquinone and Phylloquinone Biosynthesis	O-succinylbenzoate synthase (EC 4.2.1.113)	fig|2529386.9.peg.3868
Cofactors, Vitamins, Prosthetic Groups, Pigments	Quinone cofactors	Menaquinone and Phylloquinone Biosynthesis	1,4-dihydroxy-2-naphthoate polyprenyltransferase (EC 2.5.1.74)	fig|2529386.9.peg.3859, fig|2529386.9.peg.6103
Cofactors, Vitamins, Prosthetic Groups, Pigments	Quinone cofactors	Menaquinone and Phylloquinone Biosynthesis -- gjo	Naphthoate synthase (EC 4.1.3.36)	fig|2529386.9.peg.3864
Cofactors, Vitamins, Prosthetic Groups, Pigments	Quinone cofactors	Menaquinone and Phylloquinone Biosynthesis -- gjo	Menaquinone-specific isochorismate synthase (EC 5.4.4.2)	fig|2529386.9.peg.3860, fig|2529386.9.peg.3861
Cofactors, Vitamins, Prosthetic Groups, Pigments	Quinone cofactors	Menaquinone and Phylloquinone Biosynthesis -- gjo	2-succinyl-6-hydroxy-2,4-cyclohexadiene-1-carboxylate synthase (EC 4.2.99.20)	fig|2529386.9.peg.3863
Cofactors, Vitamins, Prosthetic Groups, Pigments	Quinone cofactors	Menaquinone and Phylloquinone Biosynthesis -- gjo	2-succinyl-5-enolpyruvyl-6-hydroxy-3-cyclohexene-1-carboxylic-acid synthase (EC 2.2.1.9)	fig|2529386.9.peg.3862
Cofactors, Vitamins, Prosthetic Groups, Pigments	Quinone cofactors	Menaquinone and Phylloquinone Biosynthesis -- gjo	O-succinylbenzoic acid--CoA ligase (EC 6.2.1.26)	fig|2529386.9.peg.3865, fig|2529386.9.peg.3866, fig|2529386.9.peg.3867
Cofactors, Vitamins, Prosthetic Groups, Pigments	Quinone cofactors	Menaquinone and Phylloquinone Biosynthesis -- gjo	O-succinylbenzoate synthase (EC 4.2.1.113)	fig|2529386.9.peg.3868
Cofactors, Vitamins, Prosthetic Groups, Pigments	Quinone cofactors	Menaquinone and Phylloquinone Biosynthesis -- gjo	1,4-dihydroxy-2-naphthoate polyprenyltransferase (EC 2.5.1.74)	fig|2529386.9.peg.3859, fig|2529386.9.peg.6103
Cofactors, Vitamins, Prosthetic Groups, Pigments	Riboflavin, FMN, FAD	riboflavin to FAD	FMN adenylyltransferase (EC 2.7.7.2)	fig|2529386.9.peg.5258, fig|2529386.9.peg.5259, fig|2529386.9.peg.5260
Cofactors, Vitamins, Prosthetic Groups, Pigments	Riboflavin, FMN, FAD	riboflavin to FAD	Riboflavin synthase eubacterial/eukaryotic (EC 2.5.1.9)	fig|2529386.9.peg.4849
Cofactors, Vitamins, Prosthetic Groups, Pigments	Riboflavin, FMN, FAD	riboflavin to FAD	Riboflavin kinase (EC 2.7.1.26)	fig|2529386.9.peg.5258, fig|2529386.9.peg.5259, fig|2529386.9.peg.5260
Cofactors, Vitamins, Prosthetic Groups, Pigments	Riboflavin, FMN, FAD	riboflavin to FAD	3,4-dihydroxy-2-butanone 4-phosphate synthase (EC 4.1.99.12)	fig|2529386.9.peg.4848
Cofactors, Vitamins, Prosthetic Groups, Pigments	Riboflavin, FMN, FAD	Flavodoxin	Flavodoxin	fig|2529386.9.peg.1361, fig|2529386.9.peg.5636
Cofactors, Vitamins, Prosthetic Groups, Pigments	Riboflavin, FMN, FAD	Flavodoxin	Flavodoxin 2	fig|2529386.9.peg.3762
Cofactors, Vitamins, Prosthetic Groups, Pigments	Riboflavin, FMN, FAD	Riboflavin, FMN and FAD metabolism	FMN adenylyltransferase (EC 2.7.7.2)	fig|2529386.9.peg.5258, fig|2529386.9.peg.5259, fig|2529386.9.peg.5260
Cofactors, Vitamins, Prosthetic Groups, Pigments	Riboflavin, FMN, FAD	Riboflavin, FMN and FAD metabolism	Substrate-specific component RibU of riboflavin ECF transporter	fig|2529386.9.peg.1222
Cofactors, Vitamins, Prosthetic Groups, Pigments	Riboflavin, FMN, FAD	Riboflavin, FMN and FAD metabolism	6,7-dimethyl-8-ribityllumazine synthase (EC 2.5.1.78)	fig|2529386.9.peg.4847
Cofactors, Vitamins, Prosthetic Groups, Pigments	Riboflavin, FMN, FAD	Riboflavin, FMN and FAD metabolism	5-amino-6-(5-phosphoribosylamino)uracil reductase (EC 1.1.1.193)	fig|2529386.9.peg.4850, fig|2529386.9.peg.4851, fig|2529386.9.peg.4852
Cofactors, Vitamins, Prosthetic Groups, Pigments	Riboflavin, FMN, FAD	Riboflavin, FMN and FAD metabolism	Riboflavin kinase (EC 2.7.1.26)	fig|2529386.9.peg.5258, fig|2529386.9.peg.5259, fig|2529386.9.peg.5260
Cofactors, Vitamins, Prosthetic Groups, Pigments	Riboflavin, FMN, FAD	Riboflavin, FMN and FAD metabolism	GTP cyclohydrolase II (EC 3.5.4.25)	fig|2529386.9.peg.4848
Cofactors, Vitamins, Prosthetic Groups, Pigments	Riboflavin, FMN, FAD	Riboflavin, FMN and FAD metabolism	Riboflavin synthase eubacterial/eukaryotic (EC 2.5.1.9)	fig|2529386.9.peg.4849
Cofactors, Vitamins, Prosthetic Groups, Pigments	Riboflavin, FMN, FAD	Riboflavin, FMN and FAD metabolism	Diaminohydroxyphosphoribosylaminopyrimidine deaminase (EC 3.5.4.26)	fig|2529386.9.peg.4850, fig|2529386.9.peg.4851, fig|2529386.9.peg.4852
Cofactors, Vitamins, Prosthetic Groups, Pigments	Riboflavin, FMN, FAD	Riboflavin, FMN and FAD metabolism	3,4-dihydroxy-2-butanone 4-phosphate synthase (EC 4.1.99.12)	fig|2529386.9.peg.4848
Cofactors, Vitamins, Prosthetic Groups, Pigments	Pyridoxine	Pyridoxin (Vitamin B6) Biosynthesis	D-3-phosphoglycerate dehydrogenase (EC 1.1.1.95)	fig|2529386.9.peg.5994
Cofactors, Vitamins, Prosthetic Groups, Pigments	Pyridoxine	Pyridoxin (Vitamin B6) Biosynthesis	Phosphoserine aminotransferase (EC 2.6.1.52)	fig|2529386.9.peg.5993
Cofactors, Vitamins, Prosthetic Groups, Pigments	Pyridoxine	Pyridoxin (Vitamin B6) Biosynthesis	NAD-dependent glyceraldehyde-3-phosphate dehydrogenase (EC 1.2.1.12)	fig|2529386.9.peg.3583
Cofactors, Vitamins, Prosthetic Groups, Pigments	Pyridoxine	Pyridoxin (Vitamin B6) Biosynthesis	1-deoxy-D-xylulose 5-phosphate synthase (EC 2.2.1.7)	fig|2529386.9.peg.4751, fig|2529386.9.peg.4752
Cofactors, Vitamins, Prosthetic Groups, Pigments	Pyridoxine	Pyridoxin(Vitamin B6) Degradation Pathway	Hypothetical NagD-like phosphatase	fig|2529386.9.peg.3760, fig|2529386.9.peg.3761
Cofactors, Vitamins, Prosthetic Groups, Pigments	NAD and NADP	NAD and NADP cofactor biosynthesis global	Quinolinate synthetase (EC 2.5.1.72)	fig|2529386.9.peg.4413, fig|2529386.9.peg.4414
Cofactors, Vitamins, Prosthetic Groups, Pigments	NAD and NADP	NAD and NADP cofactor biosynthesis global	Nicotinamidase family protein YcaC	fig|2529386.9.peg.6142
Cofactors, Vitamins, Prosthetic Groups, Pigments	NAD and NADP	NAD and NADP cofactor biosynthesis global	Predicted N-ribosylNicotinamide CRP-like regulator	fig|2529386.9.peg.3220, fig|2529386.9.peg.5752, fig|2529386.9.peg.5753, fig|2529386.9.peg.7167
Cofactors, Vitamins, Prosthetic Groups, Pigments	NAD and NADP	NAD and NADP cofactor biosynthesis global	ADP-ribose pyrophosphatase (EC 3.6.1.13)	fig|2529386.9.peg.4871
Cofactors, Vitamins, Prosthetic Groups, Pigments	NAD and NADP	NAD and NADP cofactor biosynthesis global	Niacin transporter NiaP	fig|2529386.9.peg.3208
Cofactors, Vitamins, Prosthetic Groups, Pigments	NAD and NADP	NAD and NADP cofactor biosynthesis global	Tryptophan 2,3-dioxygenase (EC 1.13.11.11)	fig|2529386.9.peg.6611
Cofactors, Vitamins, Prosthetic Groups, Pigments	NAD and NADP	NAD and NADP cofactor biosynthesis global	Nicotinate-nucleotide adenylyltransferase (EC 2.7.7.18)	fig|2529386.9.peg.4540
Cofactors, Vitamins, Prosthetic Groups, Pigments	NAD and NADP	NAD and NADP cofactor biosynthesis global	Kynureninase (EC 3.7.1.3)	fig|2529386.9.peg.6609
Cofactors, Vitamins, Prosthetic Groups, Pigments	NAD and NADP	NAD and NADP cofactor biosynthesis global	Isochorismatase (EC 3.3.2.1) of siderophore biosynthesis	fig|2529386.9.peg.7209
Cofactors, Vitamins, Prosthetic Groups, Pigments	NAD and NADP	NAD and NADP cofactor biosynthesis global	N-Ribosylnicotinamide phosphorylase (EC 2.4.2.1)	fig|2529386.9.peg.4883
Cofactors, Vitamins, Prosthetic Groups, Pigments	NAD and NADP	NAD and NADP cofactor biosynthesis global	NAD kinase (EC 2.7.1.23)	fig|2529386.9.peg.1578
Cofactors, Vitamins, Prosthetic Groups, Pigments	NAD and NADP	NAD and NADP cofactor biosynthesis global	Quinolinate phosphoribosyltransferase [decarboxylating] (EC 2.4.2.19)	fig|2529386.9.peg.4412
Cofactors, Vitamins, Prosthetic Groups, Pigments	NAD and NADP	NAD and NADP cofactor biosynthesis global	Transcriptional repressor for NAD biosynthesis in gram-positives	fig|2529386.9.peg.4409
Cofactors, Vitamins, Prosthetic Groups, Pigments	NAD and NADP	NAD and NADP cofactor biosynthesis global	NAD synthetase (EC 6.3.1.5)	fig|2529386.9.peg.620, fig|2529386.9.peg.621
Cofactors, Vitamins, Prosthetic Groups, Pigments	NAD and NADP	NAD and NADP cofactor biosynthesis global	L-aspartate oxidase (EC 1.4.3.16)	fig|2529386.9.peg.4411
Cofactors, Vitamins, Prosthetic Groups, Pigments	NAD and NADP	NAD and NADP cofactor biosynthesis global	Kynurenine 3-monooxygenase (EC 1.14.13.9)	fig|2529386.9.peg.6635
Cofactors, Vitamins, Prosthetic Groups, Pigments	NAD and NADP	NAD and NADP cofactor biosynthesis global	Kynurenine formamidase, bacterial (EC 3.5.1.9)	fig|2529386.9.peg.2630, fig|2529386.9.peg.6610
Cofactors, Vitamins, Prosthetic Groups, Pigments	NAD and NADP	NAD and NADP cofactor biosynthesis global	Nicotinamidase (EC 3.5.1.19)	fig|2529386.9.peg.357, fig|2529386.9.peg.3085
Cofactors, Vitamins, Prosthetic Groups, Pigments	Folate and pterines	Folate biosynthesis cluster	GTP cyclohydrolase I (EC 3.5.4.16) type 1	fig|2529386.9.peg.1184
Cofactors, Vitamins, Prosthetic Groups, Pigments	Folate and pterines	Folate biosynthesis cluster	transmembrane protein, distant homology with ydbS	fig|2529386.9.peg.1742, fig|2529386.9.peg.1753
Cofactors, Vitamins, Prosthetic Groups, Pigments	Folate and pterines	Folate biosynthesis cluster	Pantoate--beta-alanine ligase (EC 6.3.2.1)	fig|2529386.9.peg.1148
Cofactors, Vitamins, Prosthetic Groups, Pigments	Folate and pterines	Folate biosynthesis cluster	Dihydropteroate synthase (EC 2.5.1.15)	fig|2529386.9.peg.3004
Cofactors, Vitamins, Prosthetic Groups, Pigments	Folate and pterines	Folate biosynthesis cluster	Dihydroneopterin aldolase (EC 4.1.2.25)	fig|2529386.9.peg.3003
Cofactors, Vitamins, Prosthetic Groups, Pigments	Folate and pterines	Folate biosynthesis cluster	2-amino-4-hydroxy-6-hydroxymethyldihydropteridine pyrophosphokinase (EC 2.7.6.3)	fig|2529386.9.peg.3002
Cofactors, Vitamins, Prosthetic Groups, Pigments	Folate and pterines	Folate biosynthesis cluster	tRNA(Ile)-lysidine synthetase (EC 6.3.4.19)	fig|2529386.9.peg.3018, fig|2529386.9.peg.3019, fig|2529386.9.peg.3020, fig|2529386.9.peg.3021, fig|2529386.9.peg.3022
Cofactors, Vitamins, Prosthetic Groups, Pigments	Folate and pterines	Folate biosynthesis cluster	Hypoxanthine-guanine phosphoribosyltransferase (EC 2.4.2.8)	fig|2529386.9.peg.3017, fig|2529386.9.peg.3921
Cofactors, Vitamins, Prosthetic Groups, Pigments	Folate and pterines	Folate biosynthesis cluster	Aspartate 1-decarboxylase (EC 4.1.1.11)	fig|2529386.9.peg.1147
Cofactors, Vitamins, Prosthetic Groups, Pigments	Folate and pterines	Folate Biosynthesis	Aminodeoxychorismate lyase (EC 4.1.3.38)	fig|2529386.9.peg.3005, fig|2529386.9.peg.3006
Cofactors, Vitamins, Prosthetic Groups, Pigments	Folate and pterines	Folate Biosynthesis	Folylpolyglutamate synthase (EC 6.3.2.17)	fig|2529386.9.peg.4373, fig|2529386.9.peg.4374
Cofactors, Vitamins, Prosthetic Groups, Pigments	Folate and pterines	Folate Biosynthesis	Dihydropteroate synthase (EC 2.5.1.15)	fig|2529386.9.peg.3004
Cofactors, Vitamins, Prosthetic Groups, Pigments	Folate and pterines	Folate Biosynthesis	5-formyltetrahydrofolate cyclo-ligase (EC 6.3.3.2)	fig|2529386.9.peg.4638, fig|2529386.9.peg.4639
Cofactors, Vitamins, Prosthetic Groups, Pigments	Folate and pterines	Folate Biosynthesis	Dihydrofolate reductase (EC 1.5.1.3)	fig|2529386.9.peg.382
Cofactors, Vitamins, Prosthetic Groups, Pigments	Folate and pterines	Folate Biosynthesis	Thymidylate synthase thyX (EC 2.1.1.-)	fig|2529386.9.peg.4532
Cofactors, Vitamins, Prosthetic Groups, Pigments	Folate and pterines	Folate Biosynthesis	Dihydrofolate synthase (EC 6.3.2.12)	fig|2529386.9.peg.4373, fig|2529386.9.peg.4374
Cofactors, Vitamins, Prosthetic Groups, Pigments	Folate and pterines	Folate Biosynthesis	GTP cyclohydrolase I (EC 3.5.4.16) type 1	fig|2529386.9.peg.1184
Cofactors, Vitamins, Prosthetic Groups, Pigments	Folate and pterines	Folate Biosynthesis	Para-aminobenzoate synthase, aminase component (EC 2.6.1.85)	fig|2529386.9.peg.3009, fig|2529386.9.peg.3010
Cofactors, Vitamins, Prosthetic Groups, Pigments	Folate and pterines	Folate Biosynthesis	Thymidylate synthase (EC 2.1.1.45)	fig|2529386.9.peg.383, fig|2529386.9.peg.384
Cofactors, Vitamins, Prosthetic Groups, Pigments	Folate and pterines	Folate Biosynthesis	2-amino-4-hydroxy-6-hydroxymethyldihydropteridine pyrophosphokinase (EC 2.7.6.3)	fig|2529386.9.peg.3002
Cofactors, Vitamins, Prosthetic Groups, Pigments	Folate and pterines	Folate Biosynthesis	Dihydroneopterin aldolase (EC 4.1.2.25)	fig|2529386.9.peg.3003
Cofactors, Vitamins, Prosthetic Groups, Pigments	Folate and pterines	Folate Biosynthesis	Para-aminobenzoate synthase, amidotransferase component (EC 2.6.1.85)	fig|2529386.9.peg.3007, fig|2529386.9.peg.3008
Cofactors, Vitamins, Prosthetic Groups, Pigments	Folate and pterines	Folate Biosynthesis, archaeal	Aminodeoxychorismate lyase (EC 4.1.3.38)	fig|2529386.9.peg.3005, fig|2529386.9.peg.3006
Cofactors, Vitamins, Prosthetic Groups, Pigments	Folate and pterines	Folate Biosynthesis, archaeal	Dihydropteroate synthase (EC 2.5.1.15)	fig|2529386.9.peg.3004
Cofactors, Vitamins, Prosthetic Groups, Pigments	Folate and pterines	Folate Biosynthesis, archaeal	Dihydrofolate reductase (EC 1.5.1.3)	fig|2529386.9.peg.382
Cofactors, Vitamins, Prosthetic Groups, Pigments	Folate and pterines	Folate Biosynthesis, archaeal	Serine hydroxymethyltransferase (EC 2.1.2.1)	fig|2529386.9.peg.3345
Cofactors, Vitamins, Prosthetic Groups, Pigments	Folate and pterines	Folate Biosynthesis, archaeal	Thymidine kinase (EC 2.7.1.21)	fig|2529386.9.peg.3327
Cofactors, Vitamins, Prosthetic Groups, Pigments	Folate and pterines	Folate Biosynthesis, archaeal	GTP cyclohydrolase I (EC 3.5.4.16) type 1	fig|2529386.9.peg.1184
Cofactors, Vitamins, Prosthetic Groups, Pigments	Folate and pterines	Folate Biosynthesis, archaeal	Thymidylate synthase (EC 2.1.1.45)	fig|2529386.9.peg.383, fig|2529386.9.peg.384
Cofactors, Vitamins, Prosthetic Groups, Pigments	Folate and pterines	Folate Biosynthesis, archaeal	Methionyl-tRNA formyltransferase (EC 2.1.2.9)	fig|2529386.9.peg.5181, fig|2529386.9.peg.5182
Cofactors, Vitamins, Prosthetic Groups, Pigments	Folate and pterines	Folate Biosynthesis, archaeal	ATPase component of general energizing module of ECF transporters	fig|2529386.9.peg.2920, fig|2529386.9.peg.2921, fig|2529386.9.peg.2922
Cofactors, Vitamins, Prosthetic Groups, Pigments	Folate and pterines	Folate Biosynthesis, archaeal	Dihydroneopterin aldolase (EC 4.1.2.25)	fig|2529386.9.peg.3003
Cofactors, Vitamins, Prosthetic Groups, Pigments	Folate and pterines	Folate Biosynthesis, archaeal	Para-aminobenzoate synthase, amidotransferase component (EC 2.6.1.85)	fig|2529386.9.peg.3007, fig|2529386.9.peg.3008
Cofactors, Vitamins, Prosthetic Groups, Pigments	Folate and pterines	Folate Biosynthesis, archaeal	Folylpolyglutamate synthase (EC 6.3.2.17)	fig|2529386.9.peg.4373, fig|2529386.9.peg.4374
Cofactors, Vitamins, Prosthetic Groups, Pigments	Folate and pterines	Folate Biosynthesis, archaeal	Formate--tetrahydrofolate ligase (EC 6.3.4.3)	fig|2529386.9.peg.474
Cofactors, Vitamins, Prosthetic Groups, Pigments	Folate and pterines	Folate Biosynthesis, archaeal	5-formyltetrahydrofolate cyclo-ligase (EC 6.3.3.2)	fig|2529386.9.peg.4638, fig|2529386.9.peg.4639
Cofactors, Vitamins, Prosthetic Groups, Pigments	Folate and pterines	Folate Biosynthesis, archaeal	Methylenetetrahydrofolate dehydrogenase (NADP+) (EC 1.5.1.5)	fig|2529386.9.peg.4744
Cofactors, Vitamins, Prosthetic Groups, Pigments	Folate and pterines	Folate Biosynthesis, archaeal	Thymidylate synthase thyX (EC 2.1.1.-)	fig|2529386.9.peg.4532
Cofactors, Vitamins, Prosthetic Groups, Pigments	Folate and pterines	Folate Biosynthesis, archaeal	Dihydrofolate synthase (EC 6.3.2.12)	fig|2529386.9.peg.4373, fig|2529386.9.peg.4374
Cofactors, Vitamins, Prosthetic Groups, Pigments	Folate and pterines	Folate Biosynthesis, archaeal	Para-aminobenzoate synthase, aminase component (EC 2.6.1.85)	fig|2529386.9.peg.3009, fig|2529386.9.peg.3010
Cofactors, Vitamins, Prosthetic Groups, Pigments	Folate and pterines	Folate Biosynthesis, archaeal	Transmembrane component of general energizing module of ECF transporters	fig|2529386.9.peg.2919
Cofactors, Vitamins, Prosthetic Groups, Pigments	Folate and pterines	Folate Biosynthesis, archaeal	2-amino-4-hydroxy-6-hydroxymethyldihydropteridine pyrophosphokinase (EC 2.7.6.3)	fig|2529386.9.peg.3002
Cofactors, Vitamins, Prosthetic Groups, Pigments	Folate and pterines	5-FCL-like protein	Alcohol dehydrogenase (EC 1.1.1.1)	fig|2529386.9.peg.348, fig|2529386.9.peg.4488, fig|2529386.9.peg.6753
Cofactors, Vitamins, Prosthetic Groups, Pigments	Folate and pterines	5-FCL-like protein	Isocitrate dehydrogenase [NADP] (EC 1.1.1.42)	fig|2529386.9.peg.4219
Cofactors, Vitamins, Prosthetic Groups, Pigments	Folate and pterines	5-FCL-like protein	Formate--tetrahydrofolate ligase (EC 6.3.4.3)	fig|2529386.9.peg.474
Cofactors, Vitamins, Prosthetic Groups, Pigments	Folate and pterines	5-FCL-like protein	5-formyltetrahydrofolate cyclo-ligase (EC 6.3.3.2)	fig|2529386.9.peg.4638, fig|2529386.9.peg.4639
Cofactors, Vitamins, Prosthetic Groups, Pigments	Folate and pterines	5-FCL-like protein	Dihydrofolate reductase (EC 1.5.1.3)	fig|2529386.9.peg.382
Cofactors, Vitamins, Prosthetic Groups, Pigments	Folate and pterines	5-FCL-like protein	Serine hydroxymethyltransferase (EC 2.1.2.1)	fig|2529386.9.peg.3345
Cofactors, Vitamins, Prosthetic Groups, Pigments	Folate and pterines	5-FCL-like protein	Methylenetetrahydrofolate dehydrogenase (NADP+) (EC 1.5.1.5)	fig|2529386.9.peg.4744
Cofactors, Vitamins, Prosthetic Groups, Pigments	Folate and pterines	5-FCL-like protein	Phosphoribosylglycinamide formyltransferase (EC 2.1.2.2)	fig|2529386.9.peg.2714
Cofactors, Vitamins, Prosthetic Groups, Pigments	Folate and pterines	5-FCL-like protein	Phosphoribosylaminoimidazolecarboxamide formyltransferase (EC 2.1.2.3)	fig|2529386.9.peg.2713
Cofactors, Vitamins, Prosthetic Groups, Pigments	Folate and pterines	5-FCL-like protein	Thiamin-phosphate pyrophosphorylase (EC 2.5.1.3)	fig|2529386.9.peg.2586, fig|2529386.9.peg.2587
Cofactors, Vitamins, Prosthetic Groups, Pigments	Folate and pterines	5-FCL-like protein	5,10-methylenetetrahydrofolate reductase (EC 1.5.1.20)	fig|2529386.9.peg.4652
Cofactors, Vitamins, Prosthetic Groups, Pigments	Folate and pterines	5-FCL-like protein	Dihydrolipoamide acetyltransferase component of pyruvate dehydrogenase complex (EC 2.3.1.12)	fig|2529386.9.peg.5033
Cofactors, Vitamins, Prosthetic Groups, Pigments	Folate and pterines	5-FCL-like protein	Hydroxyethylthiazole kinase (EC 2.7.1.50)	fig|2529386.9.peg.2588
Cofactors, Vitamins, Prosthetic Groups, Pigments	Folate and pterines	Pterin carbinolamine dehydratase	Homogentisate 1,2-dioxygenase (EC 1.13.11.5)	fig|2529386.9.peg.2793
Cofactors, Vitamins, Prosthetic Groups, Pigments	Folate and pterines	Pterin carbinolamine dehydratase	4-hydroxyphenylpyruvate dioxygenase (EC 1.13.11.27)	fig|2529386.9.peg.2796
Cofactors, Vitamins, Prosthetic Groups, Pigments	Folate and pterines	Pterin carbinolamine dehydratase	Pterin-4-alpha-carbinolamine dehydratase (EC 4.2.1.96)	fig|2529386.9.peg.4503
Cofactors, Vitamins, Prosthetic Groups, Pigments	Folate and pterines	Pterin carbinolamine dehydratase	Phenylalanine-4-hydroxylase (EC 1.14.16.1)	fig|2529386.9.peg.4504, fig|2529386.9.peg.4505
Cofactors, Vitamins, Prosthetic Groups, Pigments	Folate and pterines	Pterin carbinolamine dehydratase	Fumarylacetoacetate hydrolase family protein	fig|2529386.9.peg.1651, fig|2529386.9.peg.1652, fig|2529386.9.peg.2794, fig|2529386.9.peg.2795
Cofactors, Vitamins, Prosthetic Groups, Pigments	Lipoic acid	Lipoic acid metabolism	Lipoate-protein ligase A	fig|2529386.9.peg.1716
Cofactors, Vitamins, Prosthetic Groups, Pigments	Coenzyme A	Coenzyme A Biosynthesis cluster	3-methyl-2-oxobutanoate hydroxymethyltransferase (EC 2.1.2.11)	fig|2529386.9.peg.1149, fig|2529386.9.peg.1150, fig|2529386.9.peg.1151
Cofactors, Vitamins, Prosthetic Groups, Pigments	Coenzyme A	Coenzyme A Biosynthesis cluster	Pantoate--beta-alanine ligase (EC 6.3.2.1)	fig|2529386.9.peg.1148
Cofactors, Vitamins, Prosthetic Groups, Pigments	Coenzyme A	Coenzyme A Biosynthesis cluster	Pantothenate kinase type III, CoaX-like (EC 2.7.1.33)	fig|2529386.9.peg.3014
Cofactors, Vitamins, Prosthetic Groups, Pigments	Coenzyme A	Coenzyme A Biosynthesis cluster	Aspartate 1-decarboxylase (EC 4.1.1.11)	fig|2529386.9.peg.1147
Cofactors, Vitamins, Prosthetic Groups, Pigments	Coenzyme A	Coenzyme A Biosynthesis	Pantothenate:Na+ symporter (TC 2.A.21.1.1)	fig|2529386.9.peg.5619
Cofactors, Vitamins, Prosthetic Groups, Pigments	Coenzyme A	Coenzyme A Biosynthesis	3-methyl-2-oxobutanoate hydroxymethyltransferase (EC 2.1.2.11)	fig|2529386.9.peg.1149, fig|2529386.9.peg.1150, fig|2529386.9.peg.1151
Cofactors, Vitamins, Prosthetic Groups, Pigments	Coenzyme A	Coenzyme A Biosynthesis	Dephospho-CoA kinase (EC 2.7.1.24)	fig|2529386.9.peg.4232
Cofactors, Vitamins, Prosthetic Groups, Pigments	Coenzyme A	Coenzyme A Biosynthesis	Pantothenate kinase type II, eukaryotic (EC 2.7.1.33)	fig|2529386.9.peg.6424
Cofactors, Vitamins, Prosthetic Groups, Pigments	Coenzyme A	Coenzyme A Biosynthesis	Pantothenate kinase type III, CoaX-like (EC 2.7.1.33)	fig|2529386.9.peg.3014
Cofactors, Vitamins, Prosthetic Groups, Pigments	Coenzyme A	Coenzyme A Biosynthesis	Aspartate 1-decarboxylase (EC 4.1.1.11)	fig|2529386.9.peg.1147
Cofactors, Vitamins, Prosthetic Groups, Pigments	Coenzyme A	Coenzyme A Biosynthesis	2-dehydropantoate 2-reductase (EC 1.1.1.169)	fig|2529386.9.peg.772, fig|2529386.9.peg.5095, fig|2529386.9.peg.5096
Cofactors, Vitamins, Prosthetic Groups, Pigments	Coenzyme A	Coenzyme A Biosynthesis	Phosphopantetheine adenylyltransferase (EC 2.7.7.3)	fig|2529386.9.peg.5081, fig|2529386.9.peg.5082
Cofactors, Vitamins, Prosthetic Groups, Pigments	Coenzyme A	Coenzyme A Biosynthesis	Phosphopantothenoylcysteine synthetase (EC 6.3.2.5)	fig|2529386.9.peg.5174, fig|2529386.9.peg.5175, fig|2529386.9.peg.5176, fig|2529386.9.peg.6393
Cofactors, Vitamins, Prosthetic Groups, Pigments	Coenzyme A	Coenzyme A Biosynthesis	Phosphopantothenoylcysteine decarboxylase (EC 4.1.1.36)	fig|2529386.9.peg.5174, fig|2529386.9.peg.5175, fig|2529386.9.peg.5176
Cofactors, Vitamins, Prosthetic Groups, Pigments	Coenzyme A	Coenzyme A Biosynthesis	Pantoate--beta-alanine ligase (EC 6.3.2.1)	fig|2529386.9.peg.1148
Cell Wall and Capsule	Capsular and extracellular polysacchrides	dTDP-rhamnose synthesis	dTDP-4-dehydrorhamnose reductase (EC 1.1.1.133)	fig|2529386.9.peg.1549
Cell Wall and Capsule	Capsular and extracellular polysacchrides	dTDP-rhamnose synthesis	Glucose-1-phosphate cytidylyltransferase (EC 2.7.7.33)	fig|2529386.9.peg.5848
Cell Wall and Capsule	Capsular and extracellular polysacchrides	dTDP-rhamnose synthesis	dTDP-glucose 4,6-dehydratase (EC 4.2.1.46)	fig|2529386.9.peg.1550, fig|2529386.9.peg.1551, fig|2529386.9.peg.1552, fig|2529386.9.peg.2484
Cell Wall and Capsule	Capsular and extracellular polysacchrides	dTDP-rhamnose synthesis	dTDP-4-dehydrorhamnose 3,5-epimerase (EC 5.1.3.13)	fig|2529386.9.peg.1553, fig|2529386.9.peg.1554
Cell Wall and Capsule	Capsular and extracellular polysacchrides	dTDP-rhamnose synthesis	Glucose-1-phosphate thymidylyltransferase (EC 2.7.7.24)	fig|2529386.9.peg.1555, fig|2529386.9.peg.1556
Cell Wall and Capsule	Capsular and extracellular polysacchrides	Streptococcal Hyaluronic Acid Capsule	UTP--glucose-1-phosphate uridylyltransferase (EC 2.7.7.9)	fig|2529386.9.peg.225, fig|2529386.9.peg.226, fig|2529386.9.peg.3807
Cell Wall and Capsule	Capsular and extracellular polysacchrides	Streptococcal Hyaluronic Acid Capsule	UDP-glucose dehydrogenase in hyaluronic acid synthesis (EC 1.1.1.22)	fig|2529386.9.peg.105, fig|2529386.9.peg.106
Cell Wall and Capsule	Capsular and extracellular polysacchrides	Streptococcal Hyaluronic Acid Capsule	Hyaluronan synthase (EC 2.4.1.212)	fig|2529386.9.peg.103
Cell Wall and Capsule	Capsular and extracellular polysacchrides	CMP-N-acetylneuraminate Biosynthesis	N-acetylneuraminate synthase (EC 2.5.1.56)	fig|2529386.9.peg.221, fig|2529386.9.peg.222, fig|2529386.9.peg.223
Cell Wall and Capsule	Capsular and extracellular polysacchrides	CMP-N-acetylneuraminate Biosynthesis	N-Acetylneuraminate cytidylyltransferase (EC 2.7.7.43)	fig|2529386.9.peg.216, fig|2529386.9.peg.217
Cell Wall and Capsule	Capsular and extracellular polysacchrides	CMP-N-acetylneuraminate Biosynthesis	UDP-N-acetylglucosamine 2-epimerase (EC 5.1.3.14)	fig|2529386.9.peg.3413, fig|2529386.9.peg.3505, fig|2529386.9.peg.3506
Cell Wall and Capsule	Capsular and extracellular polysacchrides	Polysaccharide deacetylases	Peptidoglycan N-acetylglucosamine deacetylase (EC 3.5.1.-)	fig|2529386.9.peg.663, fig|2529386.9.peg.664, fig|2529386.9.peg.3499, fig|2529386.9.peg.3500, fig|2529386.9.peg.5516, fig|2529386.9.peg.6105
Cell Wall and Capsule	Capsular and extracellular polysacchrides	Polysaccharide deacetylases	Polysaccharide deacetylase	fig|2529386.9.peg.2670, fig|2529386.9.peg.2671, fig|2529386.9.peg.2672
Cell Wall and Capsule	Capsular and extracellular polysacchrides	Capsular Polysaccharides Biosynthesis and Assembly	O-antigen flippase Wzx	fig|2529386.9.peg.1090, fig|2529386.9.peg.1091
Cell Wall and Capsule	Capsular and extracellular polysacchrides	Capsular Polysaccharides Biosynthesis and Assembly	Oligosaccharide repeat unit polymerase Wzy	fig|2529386.9.peg.1089
Cell Wall and Capsule	Capsular and extracellular polysacchrides	Rhamnose containing glycans	UDP-glucose 4-epimerase (EC 5.1.3.2)	fig|2529386.9.peg.3165, fig|2529386.9.peg.3166, fig|2529386.9.peg.3167, fig|2529386.9.peg.3417, fig|2529386.9.peg.5844
Cell Wall and Capsule	Capsular and extracellular polysacchrides	Rhamnose containing glycans	dTDP-4-dehydrorhamnose reductase (EC 1.1.1.133)	fig|2529386.9.peg.1549
Cell Wall and Capsule	Capsular and extracellular polysacchrides	Rhamnose containing glycans	Teichoic acid export ATP-binding protein TagH (EC 3.6.3.40)	fig|2529386.9.peg.3412
Cell Wall and Capsule	Capsular and extracellular polysacchrides	Rhamnose containing glycans	dTDP-glucose 4,6-dehydratase (EC 4.2.1.46)	fig|2529386.9.peg.1550, fig|2529386.9.peg.1551, fig|2529386.9.peg.1552, fig|2529386.9.peg.2484
Cell Wall and Capsule	Capsular and extracellular polysacchrides	Rhamnose containing glycans	dTDP-4-dehydrorhamnose 3,5-epimerase (EC 5.1.3.13)	fig|2529386.9.peg.1553, fig|2529386.9.peg.1554
Cell Wall and Capsule	Capsular and extracellular polysacchrides	Rhamnose containing glycans	Glucose-1-phosphate thymidylyltransferase (EC 2.7.7.24)	fig|2529386.9.peg.1555, fig|2529386.9.peg.1556
Cell Wall and Capsule	Capsular and extracellular polysacchrides	Exopolysaccharide Biosynthesis	Tyrosine-protein kinase transmembrane modulator EpsC	fig|2529386.9.peg.231, fig|2529386.9.peg.232, fig|2529386.9.peg.1095
Cell Wall and Capsule	Capsular and extracellular polysacchrides	Exopolysaccharide Biosynthesis	Tyrosine-protein kinase EpsD (EC 2.7.10.2)	fig|2529386.9.peg.229, fig|2529386.9.peg.230, fig|2529386.9.peg.1094
Cell Wall and Capsule	Capsular and extracellular polysacchrides	Exopolysaccharide Biosynthesis	Glycosyl transferase, group 1 family protein	fig|2529386.9.peg.2738, fig|2529386.9.peg.3397, fig|2529386.9.peg.3398, fig|2529386.9.peg.3399, fig|2529386.9.peg.3400, fig|2529386.9.peg.3996, fig|2529386.9.peg.3997
Cell Wall and Capsule	Capsular and extracellular polysacchrides	Exopolysaccharide Biosynthesis	Undecaprenyl-phosphate galactosephosphotransferase (EC 2.7.8.6)	fig|2529386.9.peg.224, fig|2529386.9.peg.1092
Cell Wall and Capsule	Cell Wall and Capsule - no subcategory	Murein Hydrolases	N-acetylmuramoyl-L-alanine amidase (EC 3.5.1.28)	fig|2529386.9.peg.1930, fig|2529386.9.peg.1931, fig|2529386.9.peg.1965, fig|2529386.9.peg.1966, fig|2529386.9.peg.2065, fig|2529386.9.peg.2066, fig|2529386.9.peg.5441, fig|2529386.9.peg.5662, fig|2529386.9.peg.5663, fig|2529386.9.peg.5983, fig|2529386.9.peg.6204, fig|2529386.9.peg.6205
Cell Wall and Capsule	Cell Wall and Capsule - no subcategory	Murein Hydrolases	D-alanyl-D-alanine carboxypeptidase (EC 3.4.16.4)	fig|2529386.9.peg.520, fig|2529386.9.peg.521, fig|2529386.9.peg.522, fig|2529386.9.peg.678, fig|2529386.9.peg.679, fig|2529386.9.peg.1239, fig|2529386.9.peg.1488, fig|2529386.9.peg.1489, fig|2529386.9.peg.3093, fig|2529386.9.peg.3094, fig|2529386.9.peg.3246, fig|2529386.9.peg.3247, fig|2529386.9.peg.3700, fig|2529386.9.peg.4314, fig|2529386.9.peg.4896, fig|2529386.9.peg.4897, fig|2529386.9.peg.56…
Cell Wall and Capsule	Cell Wall and Capsule - no subcategory	Murein Hydrolases	Muramoyltetrapeptide carboxypeptidase (EC 3.4.17.13)	fig|2529386.9.peg.1373
Cell Wall and Capsule	Cell Wall and Capsule - no subcategory	UDP-N-acetylmuramate from Fructose-6-phosphate Biosynthesis	Glucosamine-1-phosphate N-acetyltransferase (EC 2.3.1.157)	fig|2529386.9.peg.3043
Cell Wall and Capsule	Cell Wall and Capsule - no subcategory	UDP-N-acetylmuramate from Fructose-6-phosphate Biosynthesis	UDP-N-acetylglucosamine 1-carboxyvinyltransferase (EC 2.5.1.7)	fig|2529386.9.peg.3320, fig|2529386.9.peg.3382
Cell Wall and Capsule	Cell Wall and Capsule - no subcategory	UDP-N-acetylmuramate from Fructose-6-phosphate Biosynthesis	Phosphoglucosamine mutase (EC 5.4.2.10)	fig|2529386.9.peg.2898
Cell Wall and Capsule	Cell Wall and Capsule - no subcategory	UDP-N-acetylmuramate from Fructose-6-phosphate Biosynthesis	N-acetylglucosamine-1-phosphate uridyltransferase (EC 2.7.7.23)	fig|2529386.9.peg.3043
Cell Wall and Capsule	Cell Wall and Capsule - no subcategory	Recycling of Peptidoglycan Amino Acids	N-acetylmuramoyl-L-alanine amidase (EC 3.5.1.28)	fig|2529386.9.peg.1930, fig|2529386.9.peg.1931, fig|2529386.9.peg.1965, fig|2529386.9.peg.1966, fig|2529386.9.peg.2065, fig|2529386.9.peg.2066, fig|2529386.9.peg.5441, fig|2529386.9.peg.5662, fig|2529386.9.peg.5663, fig|2529386.9.peg.5983, fig|2529386.9.peg.6204, fig|2529386.9.peg.6205
Cell Wall and Capsule	Cell Wall and Capsule - no subcategory	Recycling of Peptidoglycan Amino Acids	Muramoyltetrapeptide carboxypeptidase (EC 3.4.17.13)	fig|2529386.9.peg.1373
Cell Wall and Capsule	Gram-Positive cell wall components	Teichoic and lipoteichoic acids biosynthesis	Poly(glycerophosphate chain) D-alanine transfer protein DltD	fig|2529386.9.peg.1369, fig|2529386.9.peg.1370, fig|2529386.9.peg.6500
Cell Wall and Capsule	Gram-Positive cell wall components	Teichoic and lipoteichoic acids biosynthesis	Teichoic acid export ATP-binding protein TagH (EC 3.6.3.40)	fig|2529386.9.peg.3412
Cell Wall and Capsule	Gram-Positive cell wall components	Teichoic and lipoteichoic acids biosynthesis	N-acetylmannosaminyltransferase (EC 2.4.1.187)	fig|2529386.9.peg.239, fig|2529386.9.peg.240, fig|2529386.9.peg.3205, fig|2529386.9.peg.3206, fig|2529386.9.peg.6472
Cell Wall and Capsule	Gram-Positive cell wall components	Teichoic and lipoteichoic acids biosynthesis	D-alanyl transfer protein DltB	fig|2529386.9.peg.1367
Cell Wall and Capsule	Gram-Positive cell wall components	Teichoic and lipoteichoic acids biosynthesis	Poly(glycerol-phosphate) alpha-glucosyltransferase (EC 2.4.1.52)	fig|2529386.9.peg.3204
Cell Wall and Capsule	Gram-Positive cell wall components	Teichoic and lipoteichoic acids biosynthesis	D-alanine--poly(phosphoribitol) ligase subunit 1 (EC 6.1.1.13)	fig|2529386.9.peg.1365, fig|2529386.9.peg.1366
Cell Wall and Capsule	Gram-Positive cell wall components	Teichoic and lipoteichoic acids biosynthesis	Teichoic acid translocation permease protein TagG	fig|2529386.9.peg.3411
Cell Wall and Capsule	Gram-Positive cell wall components	Teichoic and lipoteichoic acids biosynthesis	2-C-methyl-D-erythritol 4-phosphate cytidylyltransferase (EC 2.7.7.60)	fig|2529386.9.peg.2982
Cell Wall and Capsule	Gram-Positive cell wall components	D-Alanyl Lipoteichoic Acid Biosynthesis	Poly(glycerophosphate chain) D-alanine transfer protein DltD	fig|2529386.9.peg.1369, fig|2529386.9.peg.1370, fig|2529386.9.peg.6500
Cell Wall and Capsule	Gram-Positive cell wall components	D-Alanyl Lipoteichoic Acid Biosynthesis	D-alanyl transfer protein DltB	fig|2529386.9.peg.1367
Cell Wall and Capsule	Gram-Positive cell wall components	D-Alanyl Lipoteichoic Acid Biosynthesis	D-alanine--poly(phosphoribitol) ligase subunit 1 (EC 6.1.1.13)	fig|2529386.9.peg.1365, fig|2529386.9.peg.1366
Cell Wall and Capsule	Gram-Positive cell wall components	Teichuronic acid biosynthesis	Putative N-acetylgalactosaminyl-diphosphoundecaprenol glucuronosyltransferase	fig|2529386.9.peg.1088
Cell Wall and Capsule	Gram-Positive cell wall components	Sortase	Sortase A, LPXTG specific	fig|2529386.9.peg.952, fig|2529386.9.peg.2239
Cell Wall and Capsule	Gram-Positive cell wall components	Sortase	NPQTN specific sortase B	fig|2529386.9.peg.4282
Cell Wall and Capsule	Gram-Positive cell wall components	Sortase	Cell wall surface anchor family protein	fig|2529386.9.peg.3691, fig|2529386.9.peg.3692, fig|2529386.9.peg.3693
Cell Wall and Capsule	Gram-Positive cell wall components	Sortase	Cell surface protein IsdA, transfers heme from hemoglobin to apo-IsdC	fig|2529386.9.peg.4277, fig|2529386.9.peg.4278
Cell Wall and Capsule	Gram-Positive cell wall components	Polyglycerolphosphate lipoteichoic acid biosynthesis	Lipoteichoic acid synthase LtaS Type Ia	fig|2529386.9.peg.6376
Cell Wall and Capsule	Gram-Positive cell wall components	Polyglycerolphosphate lipoteichoic acid biosynthesis	Lipoteichoic acid synthase LtaS Type IIIa	fig|2529386.9.peg.1315
Cell Wall and Capsule	Gram-Positive cell wall components	Polyglycerolphosphate lipoteichoic acid biosynthesis	Lipoteichoic acid synthase LtaS Type IIIb1	fig|2529386.9.peg.5317, fig|2529386.9.peg.5318
Cell Wall and Capsule	Gram-Positive cell wall components	Polyglycerolphosphate lipoteichoic acid biosynthesis	Lipoteichoic acid synthase LtaS Type IIIb2	fig|2529386.9.peg.3459
Virulence, Disease and Defense	Bacteriocins, ribosomally synthesized antibacterial peptides	Bacitracin Stress Response	Protein LiaH, similar to phage shock protein A	fig|2529386.9.peg.1285
Virulence, Disease and Defense	Bacteriocins, ribosomally synthesized antibacterial peptides	Bacitracin Stress Response	Protein LiaI	fig|2529386.9.peg.1286, fig|2529386.9.peg.1287
Virulence, Disease and Defense	Bacteriocins, ribosomally synthesized antibacterial peptides	Bacitracin Stress Response	Bacitracin export permease protein BceB	fig|2529386.9.peg.3890
Virulence, Disease and Defense	Bacteriocins, ribosomally synthesized antibacterial peptides	Bacitracin Stress Response	ABC transporter permease protein YvcS	fig|2529386.9.peg.617
Virulence, Disease and Defense	Resistance to antibiotics and toxic compounds	Copper homeostasis	Multicopper oxidase	fig|2529386.9.peg.745
Virulence, Disease and Defense	Resistance to antibiotics and toxic compounds	Copper homeostasis	Copper resistance protein CopD	fig|2529386.9.peg.730, fig|2529386.9.peg.731, fig|2529386.9.peg.732
Virulence, Disease and Defense	Resistance to antibiotics and toxic compounds	Copper homeostasis	Copper-translocating P-type ATPase (EC 3.6.3.4)	fig|2529386.9.peg.2535, fig|2529386.9.peg.2536, fig|2529386.9.peg.2537, fig|2529386.9.peg.5369, fig|2529386.9.peg.5370, fig|2529386.9.peg.5371
Virulence, Disease and Defense	Resistance to antibiotics and toxic compounds	Copper homeostasis	Copper resistance protein CopC	fig|2529386.9.peg.730, fig|2529386.9.peg.731, fig|2529386.9.peg.732
Virulence, Disease and Defense	Resistance to antibiotics and toxic compounds	Copper homeostasis	Multidrug resistance transporter, Bcr/CflA family	fig|2529386.9.peg.2870, fig|2529386.9.peg.5744
Virulence, Disease and Defense	Resistance to antibiotics and toxic compounds	Bile hydrolysis	Choloylglycine hydrolase (EC 3.5.1.24)	fig|2529386.9.peg.5313
Virulence, Disease and Defense	Resistance to antibiotics and toxic compounds	Cobalt-zinc-cadmium resistance	Cobalt-zinc-cadmium resistance protein	fig|2529386.9.peg.4441, fig|2529386.9.peg.7271
Virulence, Disease and Defense	Resistance to antibiotics and toxic compounds	Cobalt-zinc-cadmium resistance	Transcriptional regulator, MerR family	fig|2529386.9.peg.883, fig|2529386.9.peg.884, fig|2529386.9.peg.900, fig|2529386.9.peg.1047, fig|2529386.9.peg.1212, fig|2529386.9.peg.1744, fig|2529386.9.peg.1888, fig|2529386.9.peg.2015, fig|2529386.9.peg.3270, fig|2529386.9.peg.3533, fig|2529386.9.peg.3545, fig|2529386.9.peg.3752, fig|2529386.9.peg.3854, fig|2529386.9.peg.4098, fig|2529386.9.peg.4500, fig|2529386.9.peg.5704, fig|2529386.9.peg.…
Virulence, Disease and Defense	Resistance to antibiotics and toxic compounds	Adaptation to d-cysteine	D-cysteine desulfhydrase (EC 4.4.1.15)	fig|2529386.9.peg.6041
Virulence, Disease and Defense	Resistance to antibiotics and toxic compounds	Multidrug Resistance, 2-protein version Found in Gram-positive bacteria	Multidrug resistance protein [function not yet clear]	fig|2529386.9.peg.4248
Virulence, Disease and Defense	Resistance to antibiotics and toxic compounds	Multidrug Resistance, 2-protein version Found in Gram-positive bacteria	Membrane component of multidrug resistance system	fig|2529386.9.peg.4249, fig|2529386.9.peg.4250
Virulence, Disease and Defense	Resistance to antibiotics and toxic compounds	Multidrug Resistance, 2-protein version Found in Gram-positive bacteria	TetR family regulatory protein of MDR cluster	fig|2529386.9.peg.4247
Virulence, Disease and Defense	Resistance to antibiotics and toxic compounds	Streptothricin resistance	Streptothricin acetyltransferase, Streptomyces lavendulae type	fig|2529386.9.peg.6104
Virulence, Disease and Defense	Resistance to antibiotics and toxic compounds	Tetracycline resistance, ribosome protection type	Ribosome protection-type tetracycline resistance related proteins	fig|2529386.9.peg.6267, fig|2529386.9.peg.6268
Virulence, Disease and Defense	Resistance to antibiotics and toxic compounds	Tetracycline resistance, ribosome protection type	Translation elongation factor G	fig|2529386.9.peg.2956
Virulence, Disease and Defense	Resistance to antibiotics and toxic compounds	Resistance to fluoroquinolones	DNA gyrase subunit B (EC 5.99.1.3)	fig|2529386.9.peg.3101
Virulence, Disease and Defense	Resistance to antibiotics and toxic compounds	Resistance to fluoroquinolones	DNA gyrase subunit A (EC 5.99.1.3)	fig|2529386.9.peg.3100
Virulence, Disease and Defense	Resistance to antibiotics and toxic compounds	Copper homeostasis: copper tolerance	Cytoplasmic copper homeostasis protein CutC	fig|2529386.9.peg.6214
Virulence, Disease and Defense	Resistance to antibiotics and toxic compounds	Copper homeostasis: copper tolerance	Magnesium and cobalt efflux protein CorC	fig|2529386.9.peg.183
Virulence, Disease and Defense	Resistance to antibiotics and toxic compounds	Fosfomycin resistance	Fosfomycin resistance protein FosB	fig|2529386.9.peg.554
Virulence, Disease and Defense	Resistance to antibiotics and toxic compounds	Tetracycline resistance, ribosome protection type, too	Ribosome protection-type tetracycline resistance related proteins	fig|2529386.9.peg.6267, fig|2529386.9.peg.6268
Virulence, Disease and Defense	Resistance to antibiotics and toxic compounds	Tetracycline resistance, ribosome protection type, too	Translation elongation factor G	fig|2529386.9.peg.2956
Virulence, Disease and Defense	Resistance to antibiotics and toxic compounds	Beta-lactamase	Metal-dependent hydrolases of the beta-lactamase superfamily I	fig|2529386.9.peg.1717
Virulence, Disease and Defense	Resistance to antibiotics and toxic compounds	Cadmium resistance	Cadmium efflux system accessory protein	fig|2529386.9.peg.2365
Virulence, Disease and Defense	Resistance to antibiotics and toxic compounds	Resistance to chromium compounds	Chromate transport protein ChrA	fig|2529386.9.peg.3495
Virulence, Disease and Defense	Resistance to antibiotics and toxic compounds	Multidrug Resistance Efflux Pumps	Multi antimicrobial extrusion protein (Na(+)/drug antiporter), MATE family of MDR efflux pumps	fig|2529386.9.peg.1046, fig|2529386.9.peg.1353, fig|2529386.9.peg.1354
Virulence, Disease and Defense	Resistance to antibiotics and toxic compounds	Multidrug Resistance Efflux Pumps	Acriflavin resistance protein	fig|2529386.9.peg.3184, fig|2529386.9.peg.3185
Virulence, Disease and Defense	Invasion and intracellular resistance	Mycobacterium virulence operon involved in protein synthesis (SSU ribosomal proteins)	SSU ribosomal protein S7p (S5e)	fig|2529386.9.peg.2957
Virulence, Disease and Defense	Invasion and intracellular resistance	Mycobacterium virulence operon involved in protein synthesis (SSU ribosomal proteins)	Translation elongation factor G	fig|2529386.9.peg.2956
Virulence, Disease and Defense	Invasion and intracellular resistance	Mycobacterium virulence operon involved in protein synthesis (SSU ribosomal proteins)	Translation elongation factor Tu	fig|2529386.9.peg.2955
Virulence, Disease and Defense	Invasion and intracellular resistance	Mycobacterium virulence operon involved in protein synthesis (SSU ribosomal proteins)	SSU ribosomal protein S12p (S23e)	fig|2529386.9.peg.2958
Virulence, Disease and Defense	Invasion and intracellular resistance	Mycobacterium virulence operon involved in DNA transcription	DNA-directed RNA polymerase beta' subunit (EC 2.7.7.6)	fig|2529386.9.peg.2960
Virulence, Disease and Defense	Invasion and intracellular resistance	Mycobacterium virulence operon involved in DNA transcription	DNA-directed RNA polymerase beta subunit (EC 2.7.7.6)	fig|2529386.9.peg.2961, fig|2529386.9.peg.2962
Virulence, Disease and Defense	Invasion and intracellular resistance	Mycobacterium virulence operon possibly involved in quinolinate biosynthesis	Quinolinate synthetase (EC 2.5.1.72)	fig|2529386.9.peg.4413, fig|2529386.9.peg.4414
Virulence, Disease and Defense	Invasion and intracellular resistance	Mycobacterium virulence operon possibly involved in quinolinate biosynthesis	Quinolinate phosphoribosyltransferase [decarboxylating] (EC 2.4.2.19)	fig|2529386.9.peg.4412
Virulence, Disease and Defense	Invasion and intracellular resistance	Mycobacterium virulence operon possibly involved in quinolinate biosynthesis	L-aspartate oxidase (EC 1.4.3.16)	fig|2529386.9.peg.4411
Virulence, Disease and Defense	Invasion and intracellular resistance	Listeria surface proteins: Internalin-like proteins	internalin, putative	fig|2529386.9.peg.1419, fig|2529386.9.peg.2420, fig|2529386.9.peg.2421, fig|2529386.9.peg.2422, fig|2529386.9.peg.2423
Virulence, Disease and Defense	Invasion and intracellular resistance	Mycobacterium virulence operon involved in protein synthesis (LSU ribosomal proteins)	LSU ribosomal protein L35p	fig|2529386.9.peg.4243
Virulence, Disease and Defense	Invasion and intracellular resistance	Mycobacterium virulence operon involved in protein synthesis (LSU ribosomal proteins)	Translation initiation factor 3	fig|2529386.9.peg.4242
Virulence, Disease and Defense	Invasion and intracellular resistance	Mycobacterium virulence operon involved in protein synthesis (LSU ribosomal proteins)	LSU ribosomal protein L20p	fig|2529386.9.peg.4244
Potassium metabolism	Potassium metabolism - no subcategory	Potassium homeostasis	Potassium-transporting ATPase A chain (EC 3.6.3.12) (TC 3.A.3.7.1)	fig|2529386.9.peg.2168
Potassium metabolism	Potassium metabolism - no subcategory	Potassium homeostasis	Potassium-transporting ATPase B chain (EC 3.6.3.12) (TC 3.A.3.7.1)	fig|2529386.9.peg.2166, fig|2529386.9.peg.2167
Potassium metabolism	Potassium metabolism - no subcategory	Potassium homeostasis	Potassium efflux system KefA protein	fig|2529386.9.peg.353, fig|2529386.9.peg.354, fig|2529386.9.peg.3125
Potassium metabolism	Potassium metabolism - no subcategory	Potassium homeostasis	Large-conductance mechanosensitive channel	fig|2529386.9.peg.4116
Potassium metabolism	Potassium metabolism - no subcategory	Potassium homeostasis	Potassium channel protein	fig|2529386.9.peg.2251, fig|2529386.9.peg.2447, fig|2529386.9.peg.3241
Potassium metabolism	Potassium metabolism - no subcategory	Potassium homeostasis	Potassium-transporting ATPase C chain (EC 3.6.3.12) (TC 3.A.3.7.1)	fig|2529386.9.peg.2165
Potassium metabolism	Potassium metabolism - no subcategory	Potassium homeostasis	Potassium voltage-gated channel subfamily KQT	fig|2529386.9.peg.3833, fig|2529386.9.peg.3834
Miscellaneous	Plant-Prokaryote DOE project	Iron-sulfur cluster assembly	PaaD-like protein (DUF59) involved in Fe-S cluster assembly	fig|2529386.9.peg.3657
Miscellaneous	Plant-Prokaryote DOE project	Iron-sulfur cluster assembly	Iron-sulfur cluster regulator IscR	fig|2529386.9.peg.4455, fig|2529386.9.peg.4456
Miscellaneous	Plant-Prokaryote DOE project	Iron-sulfur cluster assembly	Putative iron-sulfur cluster assembly scaffold protein for SUF system, SufE2	fig|2529386.9.peg.3736
Miscellaneous	Plant-Prokaryote DOE project	Iron-sulfur cluster assembly	Iron-sulfur cluster assembly protein SufD	fig|2529386.9.peg.3733
Miscellaneous	Plant-Prokaryote DOE project	Iron-sulfur cluster assembly	Iron-sulfur cluster assembly ATPase protein SufC	fig|2529386.9.peg.3732
Miscellaneous	Plant-Prokaryote DOE project	Iron-sulfur cluster assembly	Scaffold protein for [4Fe-4S] cluster assembly ApbC, MRP-like	fig|2529386.9.peg.2910, fig|2529386.9.peg.2911, fig|2529386.9.peg.5606, fig|2529386.9.peg.5607
Miscellaneous	Plant-Prokaryote DOE project	Iron-sulfur cluster assembly	Cysteine desulfurase (EC 2.8.1.7)	fig|2529386.9.peg.4410, fig|2529386.9.peg.4457
Miscellaneous	Plant-Prokaryote DOE project	Iron-sulfur cluster assembly	Iron-sulfur cluster assembly protein SufB	fig|2529386.9.peg.3737
Miscellaneous	Plant-Prokaryote DOE project	Niacin-Choline transport and metabolism	Glycine betaine transporter OpuD	fig|2529386.9.peg.2418, fig|2529386.9.peg.3450
Miscellaneous	Plant-Prokaryote DOE project	Niacin-Choline transport and metabolism	Sarcosine oxidase alpha subunit (EC 1.5.3.1)	fig|2529386.9.peg.6506
Miscellaneous	Plant-Prokaryote DOE project	Niacin-Choline transport and metabolism	Nicotinamidase (EC 3.5.1.19)	fig|2529386.9.peg.357, fig|2529386.9.peg.3085
Miscellaneous	Plant-Prokaryote DOE project	Niacin-Choline transport and metabolism	Niacin transporter NiaP	fig|2529386.9.peg.3208
Miscellaneous	Plant-Prokaryote DOE project	Single-Rhodanese-domain proteins	Rhodanese domain protein UPF0176, Firmicutes subgroup	fig|2529386.9.peg.774
Miscellaneous	Miscellaneous - no subcategory	Muconate lactonizing enzyme family	L-alanyl-gamma-D-glutamyl-L-diamino acid endopeptidase	fig|2529386.9.peg.6494
Miscellaneous	Miscellaneous - no subcategory	Muconate lactonizing enzyme family	N-succinyl arginine/lysine racemase	fig|2529386.9.peg.2658
Miscellaneous	Miscellaneous - no subcategory	Muconate lactonizing enzyme family	O-succinylbenzoate synthase (EC 4.2.1.113)	fig|2529386.9.peg.3868
Miscellaneous	Miscellaneous - no subcategory	Muconate lactonizing enzyme family	Protein clustered with N-succinyl arginine/lysine racemase	fig|2529386.9.peg.2659
Miscellaneous	Miscellaneous - no subcategory	Aromatic dioxygenase mess	Cysteine dioxygenase (EC 1.13.11.20)	fig|2529386.9.peg.6773
Miscellaneous	Miscellaneous - no subcategory	Bacillus subtilis scratch - gjo	Ku domain protein	fig|2529386.9.peg.2045
Miscellaneous	Miscellaneous - no subcategory	Bacillus subtilis scratch - gjo	Cell division topological determinant MinJ	fig|2529386.9.peg.3529
Miscellaneous	Miscellaneous - no subcategory	Dioxygenases (EC 1.13.11.-)	Cysteine dioxygenase (EC 1.13.11.20)	fig|2529386.9.peg.6773
Phages, Prophages, Transposable elements, Plasmids	Phages, Prophages	Phage tail proteins	Phage tail protein	fig|2529386.9.peg.6814, fig|2529386.9.peg.6815
Phages, Prophages, Transposable elements, Plasmids	Phages, Prophages	Phage tail proteins	Phage major tail protein	fig|2529386.9.peg.6821
Phages, Prophages, Transposable elements, Plasmids	Phages, Prophages	Phage replication	DNA polymerase III alpha subunit (EC 2.7.7.7)	fig|2529386.9.peg.4203, fig|2529386.9.peg.4204, fig|2529386.9.peg.4205, fig|2529386.9.peg.4206
Phages, Prophages, Transposable elements, Plasmids	Phages, Prophages	Phage replication	Phage replication protein	fig|2529386.9.peg.1886
Phages, Prophages, Transposable elements, Plasmids	Phages, Prophages	Phage packaging machinery	Phage terminase, large subunit	fig|2529386.9.peg.6831
Phages, Prophages, Transposable elements, Plasmids	Phages, Prophages	Phage packaging machinery	Phage portal protein	fig|2529386.9.peg.6829, fig|2529386.9.peg.6830
Phages, Prophages, Transposable elements, Plasmids	Phages, Prophages	Phage tail fiber proteins	Phage tail fiber protein	fig|2529386.9.peg.1257, fig|2529386.9.peg.4040, fig|2529386.9.peg.4042, fig|2529386.9.peg.5396, fig|2529386.9.peg.5861, fig|2529386.9.peg.5862, fig|2529386.9.peg.5863
Phages, Prophages, Transposable elements, Plasmids	Phages, Prophages	Phage capsid proteins	Phage head maturation protease	fig|2529386.9.peg.6828
Phages, Prophages, Transposable elements, Plasmids	Phages, Prophages	Phage capsid proteins	Phage major capsid protein	fig|2529386.9.peg.6827
Phages, Prophages, Transposable elements, Plasmids	Pathogenicity islands	Listeria Pathogenicity Island LIPI-1 extended	Broad-substrate range phospholipase C (EC 3.1.4.3)	fig|2529386.9.peg.2250
Phages, Prophages, Transposable elements, Plasmids	Pathogenicity islands	Listeria Pathogenicity Island LIPI-1 extended	Phosphatidylinositol-specific phospholipase C (EC 4.6.1.13)	fig|2529386.9.peg.5323, fig|2529386.9.peg.5324
Phages, Prophages, Transposable elements, Plasmids	Pathogenicity islands	Listeria Pathogenicity Island LIPI-1 extended	Thiol-activated cytolysin	fig|2529386.9.peg.5944
Membrane Transport	ABC transporters	ABC transporter oligopeptide (TC 3.A.1.5.1)	Oligopeptide transport system permease protein OppC (TC 3.A.1.5.1)	fig|2529386.9.peg.2806
Membrane Transport	ABC transporters	ABC transporter oligopeptide (TC 3.A.1.5.1)	Oligopeptide transport system permease protein OppB (TC 3.A.1.5.1)	fig|2529386.9.peg.414
Membrane Transport	Protein translocation across cytoplasmic membrane	EcsAB transporter affecting expression and secretion of secretory preproteins	EcsC protein	fig|2529386.9.peg.1757, fig|2529386.9.peg.1758
Membrane Transport	Protein translocation across cytoplasmic membrane	EcsAB transporter affecting expression and secretion of secretory preproteins	ABC transporter, ATP-binding protein EcsA	fig|2529386.9.peg.1760
Membrane Transport	Protein translocation across cytoplasmic membrane	EcsAB transporter affecting expression and secretion of secretory preproteins	Protease production regulatory protein Hpr (ScoC)	fig|2529386.9.peg.1764, fig|2529386.9.peg.1765
Membrane Transport	Protein translocation across cytoplasmic membrane	EcsAB transporter affecting expression and secretion of secretory preproteins	Foldase protein PrsA precursor (EC 5.2.1.8)	fig|2529386.9.peg.1629, fig|2529386.9.peg.1770, fig|2529386.9.peg.7251, fig|2529386.9.peg.7252
Membrane Transport	Protein translocation across cytoplasmic membrane	EcsAB transporter affecting expression and secretion of secretory preproteins	ABC transporter, permease protein EscB	fig|2529386.9.peg.1759
Membrane Transport	Protein translocation across cytoplasmic membrane	Twin-arginine translocation system	Twin-arginine translocation protein TatAd	fig|2529386.9.peg.374
Membrane Transport	Protein translocation across cytoplasmic membrane	Twin-arginine translocation system	Twin-arginine translocation protein TatCd	fig|2529386.9.peg.373
Membrane Transport	Cation transporters	Copper uptake system CopCD	Copper resistance protein CopD	fig|2529386.9.peg.730, fig|2529386.9.peg.731, fig|2529386.9.peg.732
Membrane Transport	Cation transporters	Copper uptake system CopCD	Copper resistance protein CopC	fig|2529386.9.peg.730, fig|2529386.9.peg.731, fig|2529386.9.peg.732
Membrane Transport	Cation transporters	Magnesium transport	Magnesium and cobalt transport protein CorA	fig|2529386.9.peg.544, fig|2529386.9.peg.545, fig|2529386.9.peg.4886, fig|2529386.9.peg.6134
Membrane Transport	Cation transporters	Magnesium transport	Magnesium and cobalt efflux protein CorC	fig|2529386.9.peg.183
Membrane Transport	Cation transporters	Magnesium transport	Mg(2+) transport ATPase, P-type (EC 3.6.3.2)	fig|2529386.9.peg.4798, fig|2529386.9.peg.4799, fig|2529386.9.peg.4800, fig|2529386.9.peg.4801
Membrane Transport	Cation transporters	Copper Transport System	Copper(I) chaperone CopZ	fig|2529386.9.peg.5368
Membrane Transport	Cation transporters	Copper Transport System	Copper resistance protein CopD	fig|2529386.9.peg.730, fig|2529386.9.peg.731, fig|2529386.9.peg.732
Membrane Transport	Cation transporters	Copper Transport System	Conserved membrane protein in copper uptake, YcnI	fig|2529386.9.peg.729
Membrane Transport	Cation transporters	Copper Transport System	Reductase or disulfide isomerase in copper uptake, YcnL	fig|2529386.9.peg.2255
Membrane Transport	Cation transporters	Copper Transport System	Copper-translocating P-type ATPase (EC 3.6.3.4)	fig|2529386.9.peg.2535, fig|2529386.9.peg.2536, fig|2529386.9.peg.2537, fig|2529386.9.peg.5369, fig|2529386.9.peg.5370, fig|2529386.9.peg.5371
Membrane Transport	Cation transporters	Copper Transport System	Copper resistance protein CopC	fig|2529386.9.peg.730, fig|2529386.9.peg.731, fig|2529386.9.peg.732
Membrane Transport	Cation transporters	Copper Transport System	Repressor CsoR of the copZA operon	fig|2529386.9.peg.5367
Membrane Transport	Cation transporters	Copper transport and blue copper proteins	Azurin	fig|2529386.9.peg.1152
Membrane Transport	Uni- Sym- and Antiporters	NhaA, NhaD and Sodium-dependent phosphate transporters	Sodium-dependent phosphate transporter	fig|2529386.9.peg.2084, fig|2529386.9.peg.2085
Membrane Transport	Membrane Transport - no subcategory	ECF class transporters	Duplicated ATPase component MtsB of energizing module of methionine-regulated ECF transporter	fig|2529386.9.peg.6763, fig|2529386.9.peg.6764, fig|2529386.9.peg.6765
Membrane Transport	Membrane Transport - no subcategory	ECF class transporters	Substrate-specific component RibU of riboflavin ECF transporter	fig|2529386.9.peg.1222
Membrane Transport	Membrane Transport - no subcategory	ECF class transporters	Substrate-specific component QueT (COG4708) of predicted queuosine-regulated ECF transporter	fig|2529386.9.peg.1064
Membrane Transport	Membrane Transport - no subcategory	ECF class transporters	Substrate-specific component BioY of biotin ECF transporter	fig|2529386.9.peg.3808, fig|2529386.9.peg.5502
Membrane Transport	Membrane Transport - no subcategory	ECF class transporters	Substrate-specific component CbrT of predicted cobalamin ECF transporter	fig|2529386.9.peg.5936
Membrane Transport	Membrane Transport - no subcategory	ECF class transporters	Transmembrane component CbrV of energizing module of predicted cobalamin ECF transporter	fig|2529386.9.peg.5931
Membrane Transport	Membrane Transport - no subcategory	ECF class transporters	Substrate-specific component ThiT of thiamin ECF transporter	fig|2529386.9.peg.3930
Membrane Transport	Membrane Transport - no subcategory	ECF class transporters	Duplicated ATPase component CbrU of energizing module of predicted cobalamin ECF transporter	fig|2529386.9.peg.5932, fig|2529386.9.peg.5933, fig|2529386.9.peg.5934, fig|2529386.9.peg.5935
Membrane Transport	Membrane Transport - no subcategory	ECF class transporters	Transmembrane component of general energizing module of ECF transporters	fig|2529386.9.peg.2919
Membrane Transport	Membrane Transport - no subcategory	ECF class transporters	ATPase component of general energizing module of ECF transporters	fig|2529386.9.peg.2920, fig|2529386.9.peg.2921, fig|2529386.9.peg.2922
Membrane Transport	Membrane Transport - no subcategory	ECF class transporters	Transmembrane component MtsC of energizing module of methionine-regulated ECF transporter	fig|2529386.9.peg.6762
Membrane Transport	Membrane Transport - no subcategory	ECF class transporters	Substrate-specific component MtsA of methionine-regulated ECF transporter	fig|2529386.9.peg.6766
Iron acquisition and metabolism	Siderophores	Petrobactin-mediated iron uptake system	Petrobactin ABC transporter, permease protein II	fig|2529386.9.peg.3603
Iron acquisition and metabolism	Siderophores	Petrobactin-mediated iron uptake system	Petrobactin ABC transporter, ATP-binding protein	fig|2529386.9.peg.3604
Iron acquisition and metabolism	Siderophores	Petrobactin-mediated iron uptake system	Petrobactin ABC transporter, permease protein I	fig|2529386.9.peg.3602
Iron acquisition and metabolism	Siderophores	Petrobactin-mediated iron uptake system	Petrobactin ABC transporter, periplasmic binding protein	fig|2529386.9.peg.3601
Iron acquisition and metabolism	Siderophores	Bacillibactin Siderophore	Trilactone hydrolase [bacillibactin] siderophore	fig|2529386.9.peg.5365
Iron acquisition and metabolism	Siderophores	Bacillibactin Siderophore	Fe-bacillibactin uptake system FeuB	fig|2529386.9.peg.5362
Iron acquisition and metabolism	Siderophores	Bacillibactin Siderophore	Isochorismate synthase (EC 5.4.4.2) [bacillibactin] siderophore	fig|2529386.9.peg.7211, fig|2529386.9.peg.7212
Iron acquisition and metabolism	Siderophores	Bacillibactin Siderophore	Isochorismatase (EC 3.3.2.1) [bacillibactin] siderophore	fig|2529386.9.peg.7209
Iron acquisition and metabolism	Siderophores	Bacillibactin Siderophore	Fe-bacillibactin uptake system FeuA, Fe-bacillibactin binding	fig|2529386.9.peg.5361
Iron acquisition and metabolism	Siderophores	Bacillibactin Siderophore	2,3-dihydroxybenzoate-AMP ligase (EC 2.7.7.58) [bacillibactin] siderophore	fig|2529386.9.peg.7210
Iron acquisition and metabolism	Siderophores	Bacillibactin Siderophore	Fe-bacillibactin uptake system FeuC	fig|2529386.9.peg.5363
Iron acquisition and metabolism	Siderophores	Bacillibactin Siderophore	Bacillibactin synthetase component F (EC 2.7.7.-)	fig|2529386.9.peg.7206, fig|2529386.9.peg.7207, fig|2529386.9.peg.7208
Iron acquisition and metabolism	Siderophores	Bacillibactin Siderophore	2,3-dihydro-2,3-dihydroxybenzoate dehydrogenase (EC 1.3.1.28) [bacillibactin] siderophore	fig|2529386.9.peg.7213
Iron acquisition and metabolism	Siderophores	Siderophore assembly kit	Siderophore synthetase large component, acetyltransferase	fig|2529386.9.peg.641, fig|2529386.9.peg.642
Iron acquisition and metabolism	Siderophores	Siderophore assembly kit	Isochorismatase (EC 3.3.2.1) of siderophore biosynthesis	fig|2529386.9.peg.7209
Iron acquisition and metabolism	Siderophores	Siderophore assembly kit	Siderophore synthetase component, ligase	fig|2529386.9.peg.640
Iron acquisition and metabolism	Siderophores	Siderophore assembly kit	ABC-type Fe3+-siderophore transport system, periplasmic iron-binding component	fig|2529386.9.peg.2338, fig|2529386.9.peg.2339
Iron acquisition and metabolism	Siderophores	Siderophore assembly kit	Siderophore transport protein	fig|2529386.9.peg.633, fig|2529386.9.peg.634
Iron acquisition and metabolism	Siderophores	Siderophore assembly kit	Siderophore biosynthesis non-ribosomal peptide synthetase modules	fig|2529386.9.peg.7206, fig|2529386.9.peg.7207, fig|2529386.9.peg.7208
Iron acquisition and metabolism	Siderophores	Siderophore assembly kit	2,3-dihydroxybenzoate-AMP ligase (EC 2.7.7.58) of siderophore biosynthesis	fig|2529386.9.peg.7210
Iron acquisition and metabolism	Siderophores	Siderophore assembly kit	ABC-type Fe3+-siderophore transport system, ATPase component	fig|2529386.9.peg.2335
Iron acquisition and metabolism	Siderophores	Siderophore assembly kit	ABC-type Fe3+-siderophore transport system, permease 2 component	fig|2529386.9.peg.2336
Iron acquisition and metabolism	Siderophores	Siderophore assembly kit	Isochorismate synthase (EC 5.4.4.2) of siderophore biosynthesis	fig|2529386.9.peg.7211, fig|2529386.9.peg.7212
Iron acquisition and metabolism	Siderophores	Siderophore assembly kit	ABC-type Fe3+-siderophore transport system, permease component	fig|2529386.9.peg.2337
Iron acquisition and metabolism	Siderophores	Siderophore assembly kit	2,3-dihydro-2,3-dihydroxybenzoate dehydrogenase (EC 1.3.1.28) of siderophore biosynthesis	fig|2529386.9.peg.7213
Iron acquisition and metabolism	Siderophores	Siderophore Anthrachelin	Hypothetical protein GBAA1985 associated with anthrachelin biosynthesis, unique	fig|2529386.9.peg.637, fig|2529386.9.peg.638
Iron acquisition and metabolism	Siderophores	Siderophore Anthrachelin	Antibiotic biosynthesis monooxygenase domain-containing protein	fig|2529386.9.peg.6331, fig|2529386.9.peg.6332
Iron acquisition and metabolism	Siderophores	Siderophore Anthrachelin	Anthrachelin biosynthesis protein AsbB	fig|2529386.9.peg.640
Iron acquisition and metabolism	Siderophores	Siderophore Anthrachelin	Anthrachelin biosynthesis protein AsbA	fig|2529386.9.peg.641, fig|2529386.9.peg.642
Iron acquisition and metabolism	Siderophores	Siderophore Anthrachelin	Acyl carrier protein associated with anthrachelin biosynthesis	fig|2529386.9.peg.639
Iron acquisition and metabolism	Iron acquisition and metabolism - no subcategory	Heme, hemin uptake and utilization systems in GramPositives	Antibiotic biosynthesis monooxygenase domain-containing protein	fig|2529386.9.peg.6331, fig|2529386.9.peg.6332
Iron acquisition and metabolism	Iron acquisition and metabolism - no subcategory	Heme, hemin uptake and utilization systems in GramPositives	Zn-dependent hydrolase YycJ/WalJ, required for cell wall metabolism and coordination of cell division with DNA replication	fig|2529386.9.peg.3149, fig|2529386.9.peg.3150
Iron acquisition and metabolism	Iron acquisition and metabolism - no subcategory	Heme, hemin uptake and utilization systems in GramPositives	Sortase A, LPXTG specific	fig|2529386.9.peg.952, fig|2529386.9.peg.2239
Iron acquisition and metabolism	Iron acquisition and metabolism - no subcategory	Heme, hemin uptake and utilization systems in GramPositives	Hypothetical protein GBAA1985 associated with anthrachelin biosynthesis, unique	fig|2529386.9.peg.637, fig|2529386.9.peg.638
Iron acquisition and metabolism	Iron acquisition and metabolism - no subcategory	Heme, hemin uptake and utilization systems in GramPositives	Heme efflux system ATPase HrtA	fig|2529386.9.peg.6031, fig|2529386.9.peg.6032
Iron acquisition and metabolism	Iron acquisition and metabolism - no subcategory	Heme, hemin uptake and utilization systems in GramPositives	Cell surface protein IsdA1	fig|2529386.9.peg.4276
Iron acquisition and metabolism	Iron acquisition and metabolism - no subcategory	Heme, hemin uptake and utilization systems in GramPositives	Heme transporter IsdDEF, permease component IsdF	fig|2529386.9.peg.4280
Iron acquisition and metabolism	Iron acquisition and metabolism - no subcategory	Heme, hemin uptake and utilization systems in GramPositives	Two-component response regulator colocalized with HrtAB transporter	fig|2529386.9.peg.6024
Iron acquisition and metabolism	Iron acquisition and metabolism - no subcategory	Heme, hemin uptake and utilization systems in GramPositives	NPQTN cell wall anchored protein IsdC	fig|2529386.9.peg.4275
Iron acquisition and metabolism	Iron acquisition and metabolism - no subcategory	Heme, hemin uptake and utilization systems in GramPositives	NPQTN specific sortase B	fig|2529386.9.peg.4282
Iron acquisition and metabolism	Iron acquisition and metabolism - no subcategory	Heme, hemin uptake and utilization systems in GramPositives	Two-component sensor kinase SA14-24	fig|2529386.9.peg.3143, fig|2529386.9.peg.3144
Iron acquisition and metabolism	Iron acquisition and metabolism - no subcategory	Heme, hemin uptake and utilization systems in GramPositives	Sensor histidine kinase colocalized with HrtAB transporter	fig|2529386.9.peg.6025
Iron acquisition and metabolism	Iron acquisition and metabolism - no subcategory	Heme, hemin uptake and utilization systems in GramPositives	Two-component response regulator SA14-24	fig|2529386.9.peg.3142
Iron acquisition and metabolism	Iron acquisition and metabolism - no subcategory	Heme, hemin uptake and utilization systems in GramPositives	Heme transporter IsdDEF, lipoprotein IsdE	fig|2529386.9.peg.4279
Iron acquisition and metabolism	Iron acquisition and metabolism - no subcategory	Heme, hemin uptake and utilization systems in GramPositives	Heme efflux system permease HrtB	fig|2529386.9.peg.6029, fig|2529386.9.peg.6030
Iron acquisition and metabolism	Iron acquisition and metabolism - no subcategory	Heme, hemin uptake and utilization systems in GramPositives	Cell surface protein IsdA, transfers heme from hemoglobin to apo-IsdC	fig|2529386.9.peg.4277, fig|2529386.9.peg.4278
Iron acquisition and metabolism	Iron acquisition and metabolism - no subcategory	Heme, hemin uptake and utilization systems in GramPositives	Acyl carrier protein associated with anthrachelin biosynthesis	fig|2529386.9.peg.639
Iron acquisition and metabolism	Iron acquisition and metabolism - no subcategory	Heme, hemin uptake and utilization systems in GramPositives	Heme transporter analogous to IsdDEF, ATP-binding protein	fig|2529386.9.peg.4281
RNA Metabolism	RNA processing and modification	Ribonucleases in Bacillus	Ribonuclease J1 (endonuclease and 5' exonuclease)	fig|2529386.9.peg.5025
RNA Metabolism	RNA processing and modification	Ribonucleases in Bacillus	Ribonuclease HII (EC 3.1.26.4)	fig|2529386.9.peg.5220
RNA Metabolism	RNA processing and modification	Ribonucleases in Bacillus	Ribonuclease J2 (endoribonuclease in RNA processing)	fig|2529386.9.peg.5275
RNA Metabolism	RNA processing and modification	Ribonucleases in Bacillus	Ribonuclease HIII (EC 3.1.26.4)	fig|2529386.9.peg.4263, fig|2529386.9.peg.4264
RNA Metabolism	RNA processing and modification	Ribonucleases in Bacillus	5' exoribonuclease Bsu YhaM&subsystem_name=Ribonucleases_in_Bacillus'>3'->5' exoribonuclease Bsu YhaM	fig|2529386.9.peg.1792, fig|2529386.9.peg.1793
RNA Metabolism	RNA processing and modification	Ribonucleases in Bacillus	Extracellular ribonuclease Bsn	fig|2529386.9.peg.137, fig|2529386.9.peg.5924
RNA Metabolism	RNA processing and modification	RNA 3'-terminal phosphate cyclase	RNA-2',3'-PO4:RNA-5'-OH ligase	fig|2529386.9.peg.6315, fig|2529386.9.peg.6316
RNA Metabolism	RNA processing and modification	RNA processing and degradation, bacterial	3'-to-5' exoribonuclease RNase R	fig|2529386.9.peg.3595
RNA Metabolism	RNA processing and modification	RNA processing and degradation, bacterial	Ribonuclease III (EC 3.1.26.3)	fig|2529386.9.peg.5209
RNA Metabolism	RNA processing and modification	RNA processing and degradation, bacterial	Ribonuclease E inhibitor RraA	fig|2529386.9.peg.5927
RNA Metabolism	RNA processing and modification	RNA methylation	tRNA (cytidine(34)-2'-O)-methyltransferase (EC 2.1.1.207)	fig|2529386.9.peg.2432
RNA Metabolism	RNA processing and modification	RNA methylation	16S rRNA (cytosine(967)-C(5))-methyltransferase (EC 2.1.1.176)	fig|2529386.9.peg.5183, fig|2529386.9.peg.5184, fig|2529386.9.peg.5185
RNA Metabolism	RNA processing and modification	RNA methylation	SSU rRNA (adenine(1518)-N(6)/adenine(1519)-N(6))-dimethyltransferase (EC 2.1.1.182)	fig|2529386.9.peg.3054
RNA Metabolism	RNA processing and modification	RNA methylation	16S rRNA (guanine(966)-N(2))-methyltransferase (EC 2.1.1.171)	fig|2529386.9.peg.5080
RNA Metabolism	RNA processing and modification	ATP-dependent RNA helicases, bacterial	ATP-dependent RNA helicase BA2475	fig|2529386.9.peg.7075
RNA Metabolism	RNA processing and modification	ATP-dependent RNA helicases, bacterial	ATP-dependent RNA helicase YxiN	fig|2529386.9.peg.3161, fig|2529386.9.peg.3162
RNA Metabolism	RNA processing and modification	ATP-dependent RNA helicases, bacterial	ATP-dependent RNA helicase YfmL	fig|2529386.9.peg.472
RNA Metabolism	RNA processing and modification	Ribonuclease H	Ribonuclease HI, Bacillus nonfunctional homolog	fig|2529386.9.peg.1066
RNA Metabolism	RNA processing and modification	Ribonuclease H	Ribonuclease HII (EC 3.1.26.4)	fig|2529386.9.peg.5220
RNA Metabolism	RNA processing and modification	Ribonuclease H	Ribonuclease HIII (EC 3.1.26.4)	fig|2529386.9.peg.4263, fig|2529386.9.peg.4264
RNA Metabolism	RNA processing and modification	RNA processing orphans	2H phosphoesterase superfamily protein BC2899	fig|2529386.9.peg.6423
RNA Metabolism	RNA processing and modification	RNA processing orphans	2'-5' RNA ligase	fig|2529386.9.peg.4075
RNA Metabolism	RNA processing and modification	RNA processing orphans	2H phosphoesterase superfamily protein Bsu1186 (yjcG)	fig|2529386.9.peg.1539
RNA Metabolism	RNA processing and modification	tRNA processing	Ribonuclease Z (EC 3.1.26.11)	fig|2529386.9.peg.4804
RNA Metabolism	RNA processing and modification	tRNA processing	Ribonuclease P protein component (EC 3.1.26.5)	fig|2529386.9.peg.3108
RNA Metabolism	RNA processing and modification	tRNA processing	tRNA dimethylallyltransferase (EC 2.5.1.75)	fig|2529386.9.peg.5394
RNA Metabolism	RNA processing and modification	tRNA processing	tRNA(Ile)-lysidine synthetase (EC 6.3.4.19)	fig|2529386.9.peg.3018, fig|2529386.9.peg.3019, fig|2529386.9.peg.3020, fig|2529386.9.peg.3021, fig|2529386.9.peg.3022
RNA Metabolism	RNA processing and modification	tRNA processing	Ribonuclease PH (EC 2.7.7.56)	fig|2529386.9.peg.4339
RNA Metabolism	Transcription	Transcription initiation, bacterial sigma factors	RNA polymerase sigma factor RpoD	fig|2529386.9.peg.4594, fig|2529386.9.peg.4595
RNA Metabolism	Transcription	Transcription initiation, bacterial sigma factors	RNA polymerase sporulation specific sigma factor SigE	fig|2529386.9.peg.5125
RNA Metabolism	Transcription	Transcription initiation, bacterial sigma factors	RNA polymerase sporulation specific sigma factor SigH	fig|2529386.9.peg.2970
RNA Metabolism	Transcription	Transcription initiation, bacterial sigma factors	RNA polymerase heat shock sigma factor SigI	fig|2529386.9.peg.5778
RNA Metabolism	Transcription	Transcription initiation, bacterial sigma factors	RNA polymerase sporulation specific sigma factor SigF	fig|2529386.9.peg.4901, fig|2529386.9.peg.6883
RNA Metabolism	Transcription	Transcription initiation, bacterial sigma factors	RNA polymerase sigma factor SigB	fig|2529386.9.peg.1818
RNA Metabolism	Transcription	Transcription initiation, bacterial sigma factors	RNA polymerase sigma-54 factor RpoN	fig|2529386.9.peg.3580
RNA Metabolism	Transcription	Transcription initiation, bacterial sigma factors	RNA polymerase sigma factor SigV	fig|2529386.9.peg.3838
RNA Metabolism	Transcription	Transcription initiation, bacterial sigma factors	RNA polymerase sporulation specific sigma factor SigK	fig|2529386.9.peg.4533
RNA Metabolism	Transcription	Transcription initiation, bacterial sigma factors	RNA polymerase sporulation specific sigma factor SigG	fig|2529386.9.peg.5126
RNA Metabolism	Transcription	Transcription initiation, bacterial sigma factors	RNA polymerase sigma factor SigZ	fig|2529386.9.peg.918
RNA Metabolism	Transcription	RNA polymerase bacterial	DNA-directed RNA polymerase delta subunit (EC 2.7.7.6)	fig|2529386.9.peg.3313
RNA Metabolism	Transcription	RNA polymerase bacterial	DNA-directed RNA polymerase alpha subunit (EC 2.7.7.6)	fig|2529386.9.peg.2924, fig|2529386.9.peg.2925
RNA Metabolism	Transcription	RNA polymerase bacterial	DNA-directed RNA polymerase beta' subunit (EC 2.7.7.6)	fig|2529386.9.peg.2960
RNA Metabolism	Transcription	RNA polymerase bacterial	DNA-directed RNA polymerase omega subunit (EC 2.7.7.6)	fig|2529386.9.peg.5173
RNA Metabolism	Transcription	RNA polymerase bacterial	DNA-directed RNA polymerase beta subunit (EC 2.7.7.6)	fig|2529386.9.peg.2961, fig|2529386.9.peg.2962
RNA Metabolism	Transcription	Transcription factors bacterial	Transcription termination protein NusB	fig|2529386.9.peg.4742, fig|2529386.9.peg.4743
RNA Metabolism	Transcription	Transcription factors bacterial	Transcription accessory protein (S1 RNA-binding domain)	fig|2529386.9.peg.2773, fig|2529386.9.peg.2774
RNA Metabolism	Transcription	Transcription factors bacterial	Transcription elongation factor GreA	fig|2529386.9.peg.4478
RNA Metabolism	Transcription	Transcription factors bacterial	Transcription termination factor Rho	fig|2529386.9.peg.3322, fig|2529386.9.peg.3323
RNA Metabolism	Transcription	Transcription factors bacterial	Transcription antitermination protein NusG	fig|2529386.9.peg.2968
RNA Metabolism	Transcription	Transcription factors bacterial	Transcription-repair coupling factor	fig|2529386.9.peg.3036, fig|2529386.9.peg.3037, fig|2529386.9.peg.3038, fig|2529386.9.peg.3039
RNA Metabolism	Transcription	Transcription factors bacterial	COG2740: Predicted nucleic-acid-binding protein implicated in transcription termination	fig|2529386.9.peg.5251
RNA Metabolism	Transcription	Transcription factors bacterial	Transcription termination protein NusA	fig|2529386.9.peg.5250
RNA Metabolism	Transcription	Rrf2 family transcriptional regulators	Rrf2 family transcriptional regulator, group III	fig|2529386.9.peg.726, fig|2529386.9.peg.4323, fig|2529386.9.peg.5808, fig|2529386.9.peg.5809
RNA Metabolism	Transcription	Rrf2 family transcriptional regulators	Iron-sulfur cluster regulator IscR	fig|2529386.9.peg.4455, fig|2529386.9.peg.4456
RNA Metabolism	RNA Metabolism - no subcategory	Group II intron-associated genes	Retron-type RNA-directed DNA polymerase (EC 2.7.7.49)	fig|2529386.9.peg.266, fig|2529386.9.peg.267
Nucleosides and Nucleotides	Pyrimidines	pyrimidine conversions	Pyrimidine-nucleoside phosphorylase (EC 2.4.2.2)	fig|2529386.9.peg.757, fig|2529386.9.peg.758, fig|2529386.9.peg.4884, fig|2529386.9.peg.4885
Nucleosides and Nucleotides	Pyrimidines	pyrimidine conversions	Thymidine kinase (EC 2.7.1.21)	fig|2529386.9.peg.3327
Nucleosides and Nucleotides	Pyrimidines	pyrimidine conversions	Thymidylate synthase (EC 2.1.1.45)	fig|2529386.9.peg.383, fig|2529386.9.peg.384
Nucleosides and Nucleotides	Pyrimidines	pyrimidine conversions	Uridine kinase (EC 2.7.1.48)	fig|2529386.9.peg.4476, fig|2529386.9.peg.4477
Nucleosides and Nucleotides	Pyrimidines	pyrimidine conversions	2',3'-cyclic-nucleotide 2'-phosphodiesterase (EC 3.1.4.16)	fig|2529386.9.peg.4830, fig|2529386.9.peg.4831, fig|2529386.9.peg.5421, fig|2529386.9.peg.5422, fig|2529386.9.peg.5423
Nucleosides and Nucleotides	Pyrimidines	pyrimidine conversions	CTP synthase (EC 6.3.4.2)	fig|2529386.9.peg.3314, fig|2529386.9.peg.3315
Nucleosides and Nucleotides	Pyrimidines	pyrimidine conversions	Nucleoside diphosphate kinase (EC 2.7.4.6)	fig|2529386.9.peg.1180
Nucleosides and Nucleotides	Pyrimidines	pyrimidine conversions	Deoxycytidine kinase (EC 2.7.1.74)	fig|2529386.9.peg.3087
Nucleosides and Nucleotides	Pyrimidines	pyrimidine conversions	Thymidylate kinase (EC 2.7.4.9)	fig|2529386.9.peg.3073
Nucleosides and Nucleotides	Pyrimidines	pyrimidine conversions	Thioredoxin reductase (EC 1.8.1.9)	fig|2529386.9.peg.1205, fig|2529386.9.peg.2638, fig|2529386.9.peg.2639, fig|2529386.9.peg.3563, fig|2529386.9.peg.3564, fig|2529386.9.peg.3797, fig|2529386.9.peg.3798
Nucleosides and Nucleotides	Pyrimidines	pyrimidine conversions	Cytidylate kinase (EC 2.7.4.25)	fig|2529386.9.peg.1202
Nucleosides and Nucleotides	Pyrimidines	pyrimidine conversions	Bis(5'-nucleosyl)-tetraphosphatase (asymmetrical) (EC 3.6.1.17)	fig|2529386.9.peg.1570, fig|2529386.9.peg.1571
Nucleosides and Nucleotides	Pyrimidines	pyrimidine conversions	Purine nucleoside phosphorylase (EC 2.4.2.1)	fig|2529386.9.peg.1248, fig|2529386.9.peg.4883
Nucleosides and Nucleotides	Pyrimidines	pyrimidine conversions	5'-nucleotidase (EC 3.1.3.5)	fig|2529386.9.peg.4864, fig|2529386.9.peg.6144, fig|2529386.9.peg.6145
Nucleosides and Nucleotides	Pyrimidines	pyrimidine conversions	3'-nucleotidase (EC 3.1.3.6)	fig|2529386.9.peg.4830, fig|2529386.9.peg.4831
Nucleosides and Nucleotides	Pyrimidines	pyrimidine conversions	Cytidine deaminase (EC 3.5.4.5)	fig|2529386.9.peg.756, fig|2529386.9.peg.4584, fig|2529386.9.peg.6488
Nucleosides and Nucleotides	Pyrimidines	pyrimidine conversions	Uracil phosphoribosyltransferase (EC 2.4.2.9)	fig|2529386.9.peg.3346
Nucleosides and Nucleotides	Pyrimidines	De Novo Pyrimidine Synthesis	Uracil permease	fig|2529386.9.peg.5142
Nucleosides and Nucleotides	Pyrimidines	De Novo Pyrimidine Synthesis	Orotidine 5'-phosphate decarboxylase (EC 4.1.1.23)	fig|2529386.9.peg.5151
Nucleosides and Nucleotides	Pyrimidines	De Novo Pyrimidine Synthesis	Aspartate carbamoyltransferase (EC 2.1.3.2)	fig|2529386.9.peg.5143
Nucleosides and Nucleotides	Pyrimidines	De Novo Pyrimidine Synthesis	Carbamoyl-phosphate synthase small chain (EC 6.3.5.5)	fig|2529386.9.peg.5145
Nucleosides and Nucleotides	Pyrimidines	De Novo Pyrimidine Synthesis	Orotate phosphoribosyltransferase (EC 2.4.2.10)	fig|2529386.9.peg.2330, fig|2529386.9.peg.5152
Nucleosides and Nucleotides	Pyrimidines	De Novo Pyrimidine Synthesis	Carbamoyl-phosphate synthase large chain (EC 6.3.5.5)	fig|2529386.9.peg.5146, fig|2529386.9.peg.5147
Nucleosides and Nucleotides	Pyrimidines	De Novo Pyrimidine Synthesis	Dihydroorotase (EC 3.5.2.3)	fig|2529386.9.peg.5144
Nucleosides and Nucleotides	Pyrimidines	De Novo Pyrimidine Synthesis	Uracil phosphoribosyltransferase (EC 2.4.2.9)	fig|2529386.9.peg.3346
Nucleosides and Nucleotides	Pyrimidines	De Novo Pyrimidine Synthesis	Pyrimidine operon regulatory protein PyrR	fig|2529386.9.peg.5141
Nucleosides and Nucleotides	Purines	De Novo Purine Biosynthesis	Phosphoribosylamine--glycine ligase (EC 6.3.4.13)	fig|2529386.9.peg.2712
Nucleosides and Nucleotides	Purines	De Novo Purine Biosynthesis	IMP cyclohydrolase (EC 3.5.4.10)	fig|2529386.9.peg.2713
Nucleosides and Nucleotides	Purines	De Novo Purine Biosynthesis	Amidophosphoribosyltransferase (EC 2.4.2.14)	fig|2529386.9.peg.2717, fig|2529386.9.peg.2718, fig|2529386.9.peg.2719
Nucleosides and Nucleotides	Purines	De Novo Purine Biosynthesis	Ribose-phosphate pyrophosphokinase (EC 2.7.6.1)	fig|2529386.9.peg.3042
Nucleosides and Nucleotides	Purines	De Novo Purine Biosynthesis	Phosphoribosylaminoimidazole-succinocarboxamide synthase (EC 6.3.2.6)	fig|2529386.9.peg.2723
Nucleosides and Nucleotides	Purines	De Novo Purine Biosynthesis	Phosphoribosylglycinamide formyltransferase (EC 2.1.2.2)	fig|2529386.9.peg.2714
Nucleosides and Nucleotides	Purines	De Novo Purine Biosynthesis	Adenylosuccinate lyase (EC 4.3.2.2)	fig|2529386.9.peg.2724
Nucleosides and Nucleotides	Purines	De Novo Purine Biosynthesis	Phosphoribosylformylglycinamidine cyclo-ligase (EC 6.3.3.1)	fig|2529386.9.peg.2715, fig|2529386.9.peg.2716
Nucleosides and Nucleotides	Purines	De Novo Purine Biosynthesis	Phosphoribosylaminoimidazolecarboxamide formyltransferase (EC 2.1.2.3)	fig|2529386.9.peg.2713
Nucleosides and Nucleotides	Purines	De Novo Purine Biosynthesis	Phosphoribosylformylglycinamidine synthase, synthetase subunit (EC 6.3.5.3)	fig|2529386.9.peg.2720, fig|2529386.9.peg.2721
Nucleosides and Nucleotides	Purines	De Novo Purine Biosynthesis	Phosphoribosylformylglycinamidine synthase, glutamine amidotransferase subunit (EC 6.3.5.3)	fig|2529386.9.peg.2722
Nucleosides and Nucleotides	Purines	Xanthine Metabolism in Bacteria	Hypoxanthine/guanine permease PbuG	fig|2529386.9.peg.2757
Nucleosides and Nucleotides	Purines	Xanthine Metabolism in Bacteria	Na+ dependent nucleoside transporter NupC	fig|2529386.9.peg.759, fig|2529386.9.peg.2668, fig|2529386.9.peg.2669, fig|2529386.9.peg.3455, fig|2529386.9.peg.3637, fig|2529386.9.peg.3638, fig|2529386.9.peg.6325, fig|2529386.9.peg.6326
Nucleosides and Nucleotides	Purines	Xanthine Metabolism in Bacteria	Xanthine phosphoribosyltransferase (EC 2.4.2.22)	fig|2529386.9.peg.1116
Nucleosides and Nucleotides	Purines	Xanthine Metabolism in Bacteria	Xanthine permease	fig|2529386.9.peg.1114, fig|2529386.9.peg.1115, fig|2529386.9.peg.3240, fig|2529386.9.peg.4331
Nucleosides and Nucleotides	Purines	GMP synthase	GMP synthase [glutamine-hydrolyzing], ATP pyrophosphatase subunit (EC 6.3.5.2)	fig|2529386.9.peg.2758, fig|2529386.9.peg.2759
Nucleosides and Nucleotides	Purines	GMP synthase	GMP synthase [glutamine-hydrolyzing], amidotransferase subunit (EC 6.3.5.2)	fig|2529386.9.peg.2758, fig|2529386.9.peg.2759
Nucleosides and Nucleotides	Purines	Purine conversions	Adenylosuccinate synthetase (EC 6.3.4.4)	fig|2529386.9.peg.3140, fig|2529386.9.peg.3141
Nucleosides and Nucleotides	Purines	Purine conversions	GMP synthase [glutamine-hydrolyzing], amidotransferase subunit (EC 6.3.5.2)	fig|2529386.9.peg.2758, fig|2529386.9.peg.2759
Nucleosides and Nucleotides	Purines	Purine conversions	Inosine-5'-monophosphate dehydrogenase (EC 1.1.1.205)	fig|2529386.9.peg.3095, fig|2529386.9.peg.3096
Nucleosides and Nucleotides	Purines	Purine conversions	GMP reductase (EC 1.7.1.7)	fig|2529386.9.peg.3159
Nucleosides and Nucleotides	Purines	Purine conversions	Hypoxanthine-guanine phosphoribosyltransferase (EC 2.4.2.8)	fig|2529386.9.peg.3017, fig|2529386.9.peg.3921
Nucleosides and Nucleotides	Purines	Purine conversions	Adenylosuccinate lyase (EC 4.3.2.2)	fig|2529386.9.peg.2724
Nucleosides and Nucleotides	Purines	Purine conversions	Polyphosphate kinase (EC 2.7.4.1)	fig|2529386.9.peg.5005, fig|2529386.9.peg.5006
Nucleosides and Nucleotides	Purines	Purine conversions	Deoxyadenosine kinase (EC 2.7.1.76)	fig|2529386.9.peg.3087
Nucleosides and Nucleotides	Purines	Purine conversions	Adenine phosphoribosyltransferase (EC 2.4.2.7)	fig|2529386.9.peg.119, fig|2529386.9.peg.136, fig|2529386.9.peg.4443
Nucleosides and Nucleotides	Purines	Purine conversions	2',3'-cyclic-nucleotide 2'-phosphodiesterase (EC 3.1.4.16)	fig|2529386.9.peg.4830, fig|2529386.9.peg.4831, fig|2529386.9.peg.5421, fig|2529386.9.peg.5422, fig|2529386.9.peg.5423
Nucleosides and Nucleotides	Purines	Purine conversions	Nucleoside diphosphate kinase (EC 2.7.4.6)	fig|2529386.9.peg.1180
Nucleosides and Nucleotides	Purines	Purine conversions	Inosine-uridine preferring nucleoside hydrolase (EC 3.2.2.1)	fig|2529386.9.peg.3588, fig|2529386.9.peg.3589, fig|2529386.9.peg.5620, fig|2529386.9.peg.6837, fig|2529386.9.peg.6838, fig|2529386.9.peg.7172
Nucleosides and Nucleotides	Purines	Purine conversions	Adenylate kinase (EC 2.7.4.3)	fig|2529386.9.peg.2932
Nucleosides and Nucleotides	Purines	Purine conversions	Deoxyguanosine kinase (EC 2.7.1.113)	fig|2529386.9.peg.3086
Nucleosides and Nucleotides	Purines	Purine conversions	Adenine deaminase (EC 3.5.4.2)	fig|2529386.9.peg.6279
Nucleosides and Nucleotides	Purines	Purine conversions	Purine nucleoside phosphorylase (EC 2.4.2.1)	fig|2529386.9.peg.1248, fig|2529386.9.peg.4883
Nucleosides and Nucleotides	Purines	Purine conversions	5'-nucleotidase (EC 3.1.3.5)	fig|2529386.9.peg.4864, fig|2529386.9.peg.6144, fig|2529386.9.peg.6145
Nucleosides and Nucleotides	Purines	Purine conversions	3'-nucleotidase (EC 3.1.3.6)	fig|2529386.9.peg.4830, fig|2529386.9.peg.4831
Nucleosides and Nucleotides	Purines	Purine conversions	GMP synthase [glutamine-hydrolyzing], ATP pyrophosphatase subunit (EC 6.3.5.2)	fig|2529386.9.peg.2758, fig|2529386.9.peg.2759
Nucleosides and Nucleotides	Purines	Purine conversions	Xanthine phosphoribosyltransferase (EC 2.4.2.22)	fig|2529386.9.peg.1116
Nucleosides and Nucleotides	Purines	Purine conversions	5'-nucleotidase family protein in cluster with NagD-like phosphatase	fig|2529386.9.peg.3740, fig|2529386.9.peg.3741
Nucleosides and Nucleotides	Purines	Purine conversions	Guanylate kinase (EC 2.7.4.8)	fig|2529386.9.peg.5172
Nucleosides and Nucleotides	Nucleosides and Nucleotides - no subcategory	Ribonucleotide reduction	Ribonucleotide reductase of class III (anaerobic), activating protein (EC 1.97.1.4)	fig|2529386.9.peg.5539, fig|2529386.9.peg.5540, fig|2529386.9.peg.5541
Nucleosides and Nucleotides	Nucleosides and Nucleotides - no subcategory	Ribonucleotide reduction	Ribonucleotide reductase of class Ib (aerobic), alpha subunit (EC 1.17.4.1)	fig|2529386.9.peg.1388, fig|2529386.9.peg.1389, fig|2529386.9.peg.1390, fig|2529386.9.peg.1391
Nucleosides and Nucleotides	Nucleosides and Nucleotides - no subcategory	Ribonucleotide reduction	Ribonucleotide reductase of class III (anaerobic), large subunit (EC 1.17.4.2)	fig|2529386.9.peg.5537, fig|2529386.9.peg.5538
Nucleosides and Nucleotides	Nucleosides and Nucleotides - no subcategory	Ribonucleotide reduction	Ribonucleotide reduction protein NrdI	fig|2529386.9.peg.1392
Nucleosides and Nucleotides	Nucleosides and Nucleotides - no subcategory	Ribonucleotide reduction	Ribonucleotide reductase transcriptional regulator NrdR	fig|2529386.9.peg.4236, fig|2529386.9.peg.4237
Nucleosides and Nucleotides	Nucleosides and Nucleotides - no subcategory	Ribonucleotide reduction	Ribonucleotide reductase of class Ib (aerobic), beta subunit (EC 1.17.4.1)	fig|2529386.9.peg.1386, fig|2529386.9.peg.1387
Nucleosides and Nucleotides	Nucleosides and Nucleotides - no subcategory	Adenosyl nucleosidases	5'-methylthioadenosine/S-adenosylhomocysteine nucleosidase related protein BA2564	fig|2529386.9.peg.6964, fig|2529386.9.peg.6965
Nucleosides and Nucleotides	Nucleosides and Nucleotides - no subcategory	Adenosyl nucleosidases	S-adenosylhomocysteine nucleosidase (EC 3.2.2.9)	fig|2529386.9.peg.4484
Nucleosides and Nucleotides	Nucleosides and Nucleotides - no subcategory	Adenosyl nucleosidases	Purine nucleoside phosphorylase (EC 2.4.2.1)	fig|2529386.9.peg.1248, fig|2529386.9.peg.4883
Nucleosides and Nucleotides	Nucleosides and Nucleotides - no subcategory	Adenosyl nucleosidases	5'-methylthioadenosine/S-adenosylhomocysteine nucleosidase related protein BCZK2595	fig|2529386.9.peg.788, fig|2529386.9.peg.6474
Nucleosides and Nucleotides	Nucleosides and Nucleotides - no subcategory	Adenosyl nucleosidases	5'-methylthioadenosine nucleosidase (EC 3.2.2.16)	fig|2529386.9.peg.4484
Nucleosides and Nucleotides	Detoxification	Nucleoside triphosphate pyrophosphohydrolase MazG	Nucleoside triphosphate pyrophosphohydrolase MazG (EC 3.6.1.8)	fig|2529386.9.peg.3030, fig|2529386.9.peg.3031
Nucleosides and Nucleotides	Detoxification	Nudix proteins (nucleoside triphosphate hydrolases)	Nudix dNTPase DR1776 (EC 3.6.1.-)	fig|2529386.9.peg.6265
Nucleosides and Nucleotides	Detoxification	Nudix proteins (nucleoside triphosphate hydrolases)	ADP-ribose pyrophosphatase (EC 3.6.1.13)	fig|2529386.9.peg.4871
Nucleosides and Nucleotides	Detoxification	Nudix proteins (nucleoside triphosphate hydrolases)	8-oxo-dGTPase Bsu YtkD	fig|2529386.9.peg.3958
Nucleosides and Nucleotides	Detoxification	Nudix proteins (nucleoside triphosphate hydrolases)	8-oxo-GTPase Bsu YtkD	fig|2529386.9.peg.3958
Nucleosides and Nucleotides	Detoxification	Housecleaning nucleoside triphosphate pyrophosphatases	Dimeric dUTPase (EC 3.6.1.23)	fig|2529386.9.peg.4245
Protein Metabolism	Protein folding	Protein chaperones	Heat shock protein GrpE	fig|2529386.9.peg.4563, fig|2529386.9.peg.4564
Protein Metabolism	Protein folding	Protein chaperones	Chaperone protein DnaK	fig|2529386.9.peg.4565, fig|2529386.9.peg.4566
Protein Metabolism	Protein folding	Protein chaperones	Chaperone protein DnaJ	fig|2529386.9.peg.4567
Protein Metabolism	Protein folding	Periplasmic disulfide interchange	Cytochrome c-type biogenesis protein CcdA (DsbD analog)	fig|2529386.9.peg.887, fig|2529386.9.peg.5461
Protein Metabolism	Protein folding	Peptidyl-prolyl cis-trans isomerase	Foldase protein PrsA precursor (EC 5.2.1.8)	fig|2529386.9.peg.1629, fig|2529386.9.peg.1770, fig|2529386.9.peg.7251, fig|2529386.9.peg.7252
Protein Metabolism	Protein biosynthesis	tRNA aminoacylation, Val	Valyl-tRNA synthetase (EC 6.1.1.9)	fig|2529386.9.peg.4372
Protein Metabolism	Protein biosynthesis	tRNA aminoacylation, Met	Methionyl-tRNA synthetase (EC 6.1.1.10)	fig|2529386.9.peg.3060, fig|2529386.9.peg.3061, fig|2529386.9.peg.3062, fig|2529386.9.peg.3063
Protein Metabolism	Protein biosynthesis	tRNA aminoacylation, Met	Methionyl-tRNA synthetase, clostridial paralog	fig|2529386.9.peg.3664, fig|2529386.9.peg.3665
Protein Metabolism	Protein biosynthesis	tRNA aminoacylation, Ile	Isoleucyl-tRNA synthetase (EC 6.1.1.5)	fig|2529386.9.peg.420, fig|2529386.9.peg.5136, fig|2529386.9.peg.5137
Protein Metabolism	Protein biosynthesis	tRNA aminoacylation, Arg	Arginyl-tRNA synthetase (EC 6.1.1.19)	fig|2529386.9.peg.427, fig|2529386.9.peg.3283
Protein Metabolism	Protein biosynthesis	Translation initiation factors bacterial	Translation initiation factor 1	fig|2529386.9.peg.2929
Protein Metabolism	Protein biosynthesis	Translation initiation factors bacterial	Methionyl-tRNA formyltransferase (EC 2.1.2.9)	fig|2529386.9.peg.5181, fig|2529386.9.peg.5182
Protein Metabolism	Protein biosynthesis	Translation initiation factors bacterial	Translation initiation factor 3	fig|2529386.9.peg.4242
Protein Metabolism	Protein biosynthesis	Translation initiation factors bacterial	Translation initiation factor 2	fig|2529386.9.peg.5253, fig|2529386.9.peg.5254
Protein Metabolism	Protein biosynthesis	Translation initiation factors bacterial	Ribosome-binding factor A	fig|2529386.9.peg.5256
Protein Metabolism	Protein biosynthesis	tRNA aminoacylation, Gly	Glycyl-tRNA synthetase (EC 6.1.1.14)	fig|2529386.9.peg.3812, fig|2529386.9.peg.3813
Protein Metabolism	Protein biosynthesis	tRNA aminoacylation, Ala	Alanyl-tRNA synthetase family protein	fig|2529386.9.peg.5508
Protein Metabolism	Protein biosynthesis	tRNA aminoacylation, Ala	Alanyl-tRNA synthetase (EC 6.1.1.7)	fig|2529386.9.peg.4466, fig|2529386.9.peg.4467
Protein Metabolism	Protein biosynthesis	tRNA aminoacylation, Trp	Tryptophanyl-tRNA synthetase (EC 6.1.1.2)	fig|2529386.9.peg.1609, fig|2529386.9.peg.1610, fig|2529386.9.peg.5870, fig|2529386.9.peg.5871
Protein Metabolism	Protein biosynthesis	Programmed frameshift	programmed frameshift-containing	fig|2529386.9.peg.3523
Protein Metabolism	Protein biosynthesis	Programmed frameshift	Peptide chain release factor 2	fig|2529386.9.peg.3523
Protein Metabolism	Protein biosynthesis	tRNA aminoacylation, Cys	Cysteinyl-tRNA synthetase (EC 6.1.1.16)	fig|2529386.9.peg.2977
Protein Metabolism	Protein biosynthesis	Translation termination factors bacterial	Ribosome recycling factor	fig|2529386.9.peg.5239
Protein Metabolism	Protein biosynthesis	Translation termination factors bacterial	Peptidyl-tRNA hydrolase (EC 3.1.1.29)	fig|2529386.9.peg.3041
Protein Metabolism	Protein biosynthesis	Translation termination factors bacterial	Peptide deformylase (EC 3.5.1.88)	fig|2529386.9.peg.5028, fig|2529386.9.peg.5180
Protein Metabolism	Protein biosynthesis	Translation termination factors bacterial	Methionine aminopeptidase (EC 3.4.11.18)	fig|2529386.9.peg.1117, fig|2529386.9.peg.2930, fig|2529386.9.peg.2931, fig|2529386.9.peg.3293, fig|2529386.9.peg.3294
Protein Metabolism	Protein biosynthesis	Translation termination factors bacterial	tmRNA-binding protein SmpB	fig|2529386.9.peg.3596
Protein Metabolism	Protein biosynthesis	Translation termination factors bacterial	Peptide chain release factor 2	fig|2529386.9.peg.3523
Protein Metabolism	Protein biosynthesis	Translation termination factors bacterial	Peptide chain release factor 1	fig|2529386.9.peg.3328
Protein Metabolism	Protein biosynthesis	tRNA aminoacylation, His	Histidyl-tRNA synthetase (EC 6.1.1.21)	fig|2529386.9.peg.4447
Protein Metabolism	Protein biosynthesis	tRNA aminoacylation, Asp and Asn	Aspartyl-tRNA(Asn) synthetase (EC 6.1.1.23)	fig|2529386.9.peg.415
Protein Metabolism	Protein biosynthesis	tRNA aminoacylation, Asp and Asn	Aspartyl-tRNA(Asn) amidotransferase subunit C (EC 6.3.5.6)	fig|2529386.9.peg.2686
Protein Metabolism	Protein biosynthesis	tRNA aminoacylation, Asp and Asn	Aspartyl-tRNA(Asn) amidotransferase subunit B (EC 6.3.5.6)	fig|2529386.9.peg.2683, fig|2529386.9.peg.2684
Protein Metabolism	Protein biosynthesis	tRNA aminoacylation, Asp and Asn	Aspartyl-tRNA synthetase (EC 6.1.1.12)	fig|2529386.9.peg.415, fig|2529386.9.peg.4448
Protein Metabolism	Protein biosynthesis	tRNA aminoacylation, Asp and Asn	Asparaginyl-tRNA synthetase (EC 6.1.1.22)	fig|2529386.9.peg.4260
Protein Metabolism	Protein biosynthesis	tRNA aminoacylation, Asp and Asn	Aspartyl-tRNA(Asn) amidotransferase subunit A (EC 6.3.5.6)	fig|2529386.9.peg.2685
Protein Metabolism	Protein biosynthesis	Translation elongation factors bacterial	Translation elongation factor G	fig|2529386.9.peg.2956
Protein Metabolism	Protein biosynthesis	Translation elongation factors bacterial	Translation elongation factor LepA	fig|2529386.9.peg.4558
Protein Metabolism	Protein biosynthesis	Translation elongation factors bacterial	Translation elongation factor Tu	fig|2529386.9.peg.2955
Protein Metabolism	Protein biosynthesis	Translation elongation factors bacterial	Translation elongation factor Ts	fig|2529386.9.peg.5237
Protein Metabolism	Protein biosynthesis	Translation elongation factors bacterial	Translation elongation factor P	fig|2529386.9.peg.4722
Protein Metabolism	Protein biosynthesis	tRNAs	tRNA-Phe-GAA	fig|2529386.9.rna.7, fig|2529386.9.rna.33, fig|2529386.9.rna.105, fig|2529386.9.rna.123
Protein Metabolism	Protein biosynthesis	tRNAs	tRNA-Arg-ACG	fig|2529386.9.rna.14, fig|2529386.9.rna.58, fig|2529386.9.rna.82, fig|2529386.9.rna.115
Protein Metabolism	Protein biosynthesis	tRNAs	tRNA-Val-GAC	fig|2529386.9.rna.1
Protein Metabolism	Protein biosynthesis	tRNAs	tRNA-Trp-CCA	fig|2529386.9.rna.5, fig|2529386.9.rna.30
Protein Metabolism	Protein biosynthesis	tRNAs	tRNA-Leu-CAA	fig|2529386.9.rna.25
Protein Metabolism	Protein biosynthesis	tRNAs	tRNA-Gly-GCC	fig|2529386.9.rna.16, fig|2529386.9.rna.27, fig|2529386.9.rna.68, fig|2529386.9.rna.84, fig|2529386.9.rna.113
Protein Metabolism	Protein biosynthesis	tRNAs	tRNA-Leu-GAG	fig|2529386.9.rna.59
Protein Metabolism	Protein biosynthesis	tRNAs	tRNA-Arg-CCG	fig|2529386.9.rna.106
Protein Metabolism	Protein biosynthesis	tRNAs	tRNA-Ser-GGA	fig|2529386.9.rna.38
Protein Metabolism	Protein biosynthesis	tRNAs	tRNA-Cys-GCA	fig|2529386.9.rna.26
Protein Metabolism	Protein biosynthesis	tRNA aminoacylation, Lys	Lysyl-tRNA synthetase (class II) (EC 6.1.1.6)	fig|2529386.9.peg.2998
Protein Metabolism	Protein biosynthesis	tRNA aminoacylation, Thr	Threonyl-tRNA synthetase (EC 6.1.1.3)	fig|2529386.9.peg.4241, fig|2529386.9.peg.7187
Protein Metabolism	Protein biosynthesis	tRNA aminoacylation, Pro	Prolyl-tRNA synthetase (EC 6.1.1.15), bacterial type	fig|2529386.9.peg.5247
Protein Metabolism	Protein biosynthesis	tRNA aminoacylation, Pro	Prolyl-tRNA synthetase (EC 6.1.1.15), archaeal/eukaryal type	fig|2529386.9.peg.2557, fig|2529386.9.peg.2558
Protein Metabolism	Protein biosynthesis	tRNA aminoacylation, Pro	Cys-tRNA(Pro) deacylase YbaK	fig|2529386.9.peg.5917
Protein Metabolism	Protein biosynthesis	Translation elongation factor G family	Ribosome protection-type tetracycline resistance related proteins	fig|2529386.9.peg.6267, fig|2529386.9.peg.6268
Protein Metabolism	Protein biosynthesis	Translation elongation factor G family	Translation elongation factor G	fig|2529386.9.peg.2956
Protein Metabolism	Protein biosynthesis	tRNA aminoacylation, Glu and Gln	Glutamyl-tRNA(Gln) amidotransferase subunit A (EC 6.3.5.7)	fig|2529386.9.peg.2685
Protein Metabolism	Protein biosynthesis	tRNA aminoacylation, Glu and Gln	Glutamyl-tRNA synthetase (EC 6.1.1.17)	fig|2529386.9.peg.2979, fig|2529386.9.peg.2980
Protein Metabolism	Protein biosynthesis	tRNA aminoacylation, Glu and Gln	Glutamyl-tRNA(Gln) amidotransferase subunit B (EC 6.3.5.7)	fig|2529386.9.peg.2683, fig|2529386.9.peg.2684
Protein Metabolism	Protein biosynthesis	tRNA aminoacylation, Glu and Gln	Glutamyl-tRNA(Gln) synthetase (EC 6.1.1.24)	fig|2529386.9.peg.2979, fig|2529386.9.peg.2980
Protein Metabolism	Protein biosynthesis	tRNA aminoacylation, Glu and Gln	Glutamyl-tRNA(Gln) amidotransferase subunit C (EC 6.3.5.7)	fig|2529386.9.peg.2686
Protein Metabolism	Protein biosynthesis	tRNA aminoacylation, Ser	Seryl-tRNA synthetase (EC 6.1.1.11)	fig|2529386.9.peg.3090
Protein Metabolism	Protein biosynthesis	tRNA aminoacylation, Tyr	Tyrosyl-tRNA synthetase (EC 6.1.1.1)	fig|2529386.9.peg.3622, fig|2529386.9.peg.3623, fig|2529386.9.peg.4132
Protein Metabolism	Protein biosynthesis	tRNA aminoacylation, Leu	Leucyl-tRNA synthetase (EC 6.1.1.4)	fig|2529386.9.peg.4025, fig|2529386.9.peg.4026
Protein Metabolism	Protein biosynthesis	tRNA aminoacylation, Phe	Phenylalanyl-tRNA synthetase alpha chain (EC 6.1.1.20)	fig|2529386.9.peg.4256, fig|2529386.9.peg.4257
Protein Metabolism	Protein biosynthesis	tRNA aminoacylation, Phe	Phenylalanyl-tRNA synthetase domain protein (Bsu YtpR)	fig|2529386.9.peg.4088
Protein Metabolism	Protein biosynthesis	tRNA aminoacylation, Phe	Phenylalanyl-tRNA synthetase beta chain (EC 6.1.1.20)	fig|2529386.9.peg.4258, fig|2529386.9.peg.4259
Protein Metabolism	Protein processing and modification	Signal peptidase	Signal peptidase I (EC 3.4.21.89)	fig|2529386.9.peg.1664, fig|2529386.9.peg.1665, fig|2529386.9.peg.2530, fig|2529386.9.peg.2531, fig|2529386.9.peg.5218, fig|2529386.9.peg.6215, fig|2529386.9.peg.6229
Protein Metabolism	Protein processing and modification	Signal peptidase	Lipoprotein signal peptidase (EC 3.4.23.36)	fig|2529386.9.peg.2107, fig|2529386.9.peg.5139
Protein Metabolism	Protein processing and modification	G3E family of P-loop GTPases (metallocenter biosynthesis)	[NiFe] hydrogenase metallocenter assembly protein HypF	fig|2529386.9.peg.6002
Protein Metabolism	Protein processing and modification	G3E family of P-loop GTPases (metallocenter biosynthesis)	Putative metal chaperone, involved in Zn homeostasis, GTPase of COG0523 family	fig|2529386.9.peg.717
Protein Metabolism	Protein processing and modification	G3E family of P-loop GTPases (metallocenter biosynthesis)	[NiFe] hydrogenase metallocenter assembly protein HypE	fig|2529386.9.peg.6001
Protein Metabolism	Protein degradation	Metalloendopeptidases (EC 3.4.24.-)	Microbial collagenase (EC 3.4.24.3)	fig|2529386.9.peg.2417, fig|2529386.9.peg.5322, fig|2529386.9.peg.5654, fig|2529386.9.peg.5655, fig|2529386.9.peg.6281, fig|2529386.9.peg.6282
Protein Metabolism	Protein degradation	Aminopeptidases (EC 3.4.11.-)	Xaa-Pro aminopeptidase (EC 3.4.11.9)	fig|2529386.9.peg.746, fig|2529386.9.peg.747
Protein Metabolism	Protein degradation	Aminopeptidases (EC 3.4.11.-)	Aminopeptidase S (Leu, Val, Phe, Tyr preference) (EC 3.4.11.24)	fig|2529386.9.peg.2673
Protein Metabolism	Protein degradation	Aminopeptidases (EC 3.4.11.-)	Cytosol aminopeptidase PepA (EC 3.4.11.1)	fig|2529386.9.peg.3804
Protein Metabolism	Protein degradation	Protein degradation	Deblocking aminopeptidase (EC 3.4.11.-)	fig|2529386.9.peg.1932
Protein Metabolism	Protein degradation	Protein degradation	Aminopeptidase YpdF (MP-, MA-, MS-, AP-, NP- specific)	fig|2529386.9.peg.4721, fig|2529386.9.peg.5159, fig|2529386.9.peg.5160, fig|2529386.9.peg.5161
Protein Metabolism	Protein degradation	Metallocarboxypeptidases (EC 3.4.17.-)	D-alanyl-D-alanine carboxypeptidase (EC 3.4.16.4)	fig|2529386.9.peg.520, fig|2529386.9.peg.521, fig|2529386.9.peg.522, fig|2529386.9.peg.678, fig|2529386.9.peg.679, fig|2529386.9.peg.1239, fig|2529386.9.peg.1488, fig|2529386.9.peg.1489, fig|2529386.9.peg.3093, fig|2529386.9.peg.3094, fig|2529386.9.peg.3246, fig|2529386.9.peg.3247, fig|2529386.9.peg.3700, fig|2529386.9.peg.4314, fig|2529386.9.peg.4896, fig|2529386.9.peg.4897, fig|2529386.9.peg.56…
Protein Metabolism	Protein degradation	Metallocarboxypeptidases (EC 3.4.17.-)	Muramoyltetrapeptide carboxypeptidase (EC 3.4.17.13)	fig|2529386.9.peg.1373
Protein Metabolism	Protein degradation	Metallocarboxypeptidases (EC 3.4.17.-)	Thermostable carboxypeptidase 1 (EC 3.4.17.19)	fig|2529386.9.peg.1119
Protein Metabolism	Protein degradation	Proteolysis in bacteria, ATP-dependent	DNA repair protein RadA	fig|2529386.9.peg.2986, fig|2529386.9.peg.2987
Protein Metabolism	Protein degradation	Proteolysis in bacteria, ATP-dependent	ATP-dependent Clp protease ATP-binding subunit ClpX	fig|2529386.9.peg.4351, fig|2529386.9.peg.4352
Protein Metabolism	Protein degradation	Proteolysis in bacteria, ATP-dependent	Membrane-associated protein containing RNA-binding TRAM domain and ribonuclease PIN-domain, YacL B.subtilis ortholog	fig|2529386.9.peg.2983
Protein Metabolism	Protein degradation	Proteolysis in bacteria, ATP-dependent	ATP-dependent Clp protease, ATP-binding subunit ClpC	fig|2529386.9.peg.2988, fig|2529386.9.peg.2989, fig|2529386.9.peg.2990
Protein Metabolism	Protein degradation	Proteolysis in bacteria, ATP-dependent	ATP-dependent hsl protease ATP-binding subunit HslU	fig|2529386.9.peg.5233, fig|2529386.9.peg.5234
Protein Metabolism	Protein degradation	Proteolysis in bacteria, ATP-dependent	Transcriptional regulator CtsR	fig|2529386.9.peg.2994
Protein Metabolism	Protein degradation	Proteolysis in bacteria, ATP-dependent	ATP-dependent protease La (EC 3.4.21.53) Type I	fig|2529386.9.peg.4355, fig|2529386.9.peg.4356
Protein Metabolism	Protein degradation	Omega peptidases (EC 3.4.19.-)	Pyrrolidone-carboxylate peptidase (EC 3.4.19.3)	fig|2529386.9.peg.6223, fig|2529386.9.peg.6224
Cell Division and Cell Cycle	Checkpoint control	Bacterial checkpoint-control-related cluster	Diadenylate cyclase spyDAC	fig|2529386.9.peg.2902, fig|2529386.9.peg.3805
Cell Division and Cell Cycle	Checkpoint control	Bacterial checkpoint-control-related cluster	Uncharacterized secreted protein associated with spyDAC	fig|2529386.9.peg.2899, fig|2529386.9.peg.2900, fig|2529386.9.peg.2901
Cell Division and Cell Cycle	Checkpoint control	Bacterial checkpoint-control-related cluster	Phosphoglucosamine mutase (EC 5.4.2.10)	fig|2529386.9.peg.2898
Cell Division and Cell Cycle	Checkpoint control	Bacterial checkpoint-control-related cluster	Bacterial checkpoint controller DisA with nucleotide-binding domain	fig|2529386.9.peg.2902, fig|2529386.9.peg.3805
Cell Division and Cell Cycle	Cell Division and Cell Cycle - no subcategory	Bacterial Cytoskeleton	Septum site-determining protein MinC	fig|2529386.9.peg.4383, fig|2529386.9.peg.4384
Cell Division and Cell Cycle	Cell Division and Cell Cycle - no subcategory	Bacterial Cytoskeleton	Cell division protein FtsI [Peptidoglycan synthetase] (EC 2.4.1.129)	fig|2529386.9.peg.5103, fig|2529386.9.peg.5104, fig|2529386.9.peg.5105, fig|2529386.9.peg.5106, fig|2529386.9.peg.5107, fig|2529386.9.peg.5108, fig|2529386.9.peg.6749, fig|2529386.9.peg.6750, fig|2529386.9.peg.6751
Cell Division and Cell Cycle	Cell Division and Cell Cycle - no subcategory	Bacterial Cytoskeleton	Cell division protein FtsW	fig|2529386.9.peg.214
Cell Division and Cell Cycle	Cell Division and Cell Cycle - no subcategory	Bacterial Cytoskeleton	Chromosome (plasmid) partitioning protein ParB	fig|2529386.9.peg.3123
Cell Division and Cell Cycle	Cell Division and Cell Cycle - no subcategory	Bacterial Cytoskeleton	Rod shape-determining protein MreD	fig|2529386.9.peg.4382
Cell Division and Cell Cycle	Cell Division and Cell Cycle - no subcategory	Bacterial Cytoskeleton	Cell division protein FtsL	fig|2529386.9.peg.5102
Cell Division and Cell Cycle	Cell Division and Cell Cycle - no subcategory	Bacterial Cytoskeleton	Cell division protein FtsK	fig|2529386.9.peg.1892, fig|2529386.9.peg.1893, fig|2529386.9.peg.3607
Cell Division and Cell Cycle	Cell Division and Cell Cycle - no subcategory	Bacterial Cytoskeleton	MreB-like protein (Mbl protein)	fig|2529386.9.peg.3396
Cell Division and Cell Cycle	Cell Division and Cell Cycle - no subcategory	Bacterial Cytoskeleton	Septum formation protein Maf	fig|2529386.9.peg.4378
Cell Division and Cell Cycle	Cell Division and Cell Cycle - no subcategory	Bacterial Cytoskeleton	Septum site-determining protein MinD	fig|2529386.9.peg.4385
Cell Division and Cell Cycle	Cell Division and Cell Cycle - no subcategory	Bacterial Cytoskeleton	Chromosome (plasmid) partitioning protein ParA	fig|2529386.9.peg.3121, fig|2529386.9.peg.3122
Cell Division and Cell Cycle	Cell Division and Cell Cycle - no subcategory	Bacterial Cytoskeleton	Cell division protein DivIC (FtsB), stabilizes FtsL against RasP cleavage	fig|2529386.9.peg.3026, fig|2529386.9.peg.6491, fig|2529386.9.peg.7009
Cell Division and Cell Cycle	Cell Division and Cell Cycle - no subcategory	Bacterial Cytoskeleton	Rod shape-determining protein RodA	fig|2529386.9.peg.4777
Cell Division and Cell Cycle	Cell Division and Cell Cycle - no subcategory	Bacterial Cytoskeleton	Cell division protein FtsZ (EC 3.4.24.-)	fig|2529386.9.peg.15
Cell Division and Cell Cycle	Cell Division and Cell Cycle - no subcategory	Bacterial Cytoskeleton	Cell division initiation protein DivIVA	fig|2529386.9.peg.5134, fig|2529386.9.peg.5135
Cell Division and Cell Cycle	Cell Division and Cell Cycle - no subcategory	Bacterial Cytoskeleton	Cell division protein FtsA	fig|2529386.9.peg.5120, fig|2529386.9.peg.5121
Cell Division and Cell Cycle	Cell Division and Cell Cycle - no subcategory	Bacterial Cytoskeleton	Rod shape-determining protein MreB	fig|2529386.9.peg.4380
Cell Division and Cell Cycle	Cell Division and Cell Cycle - no subcategory	Bacterial Cytoskeleton	Rod shape-determining protein MreC	fig|2529386.9.peg.4381
Cell Division and Cell Cycle	Cell Division and Cell Cycle - no subcategory	Bacterial Cytoskeleton	Cell division protein FtsQ	fig|2529386.9.peg.5119
Motility and Chemotaxis	Flagellar motility in Prokaryota	Flagellum in Campylobacter	Flagellar basal-body rod protein FlgC	fig|2529386.9.peg.1007
Motility and Chemotaxis	Flagellar motility in Prokaryota	Flagellum in Campylobacter	Flagellin protein FlaA	fig|2529386.9.peg.985, fig|2529386.9.peg.986, fig|2529386.9.peg.987
Motility and Chemotaxis	Flagellar motility in Prokaryota	Flagellum in Campylobacter	Cell division protein FtsI [Peptidoglycan synthetase] (EC 2.4.1.129)	fig|2529386.9.peg.5103, fig|2529386.9.peg.5104, fig|2529386.9.peg.5105, fig|2529386.9.peg.5106, fig|2529386.9.peg.5107, fig|2529386.9.peg.5108, fig|2529386.9.peg.6749, fig|2529386.9.peg.6750, fig|2529386.9.peg.6751
Motility and Chemotaxis	Flagellar motility in Prokaryota	Flagellum in Campylobacter	Flagellar hook-basal body complex protein FliE	fig|2529386.9.peg.1006
Motility and Chemotaxis	Flagellar motility in Prokaryota	Flagellum in Campylobacter	Flagellar basal-body rod protein FlgB	fig|2529386.9.peg.1008
Regulation and Cell signaling	Regulation and Cell signaling - no subcategory	cAMP signaling in bacteria	trans-acting positive regulator (Atx A)	fig|2529386.9.peg.126, fig|2529386.9.peg.127
Regulation and Cell signaling	Regulation and Cell signaling - no subcategory	cAMP signaling in bacteria	cAMP-binding proteins - catabolite gene activator and regulatory subunit of cAMP-dependent protein kinases	fig|2529386.9.peg.1535
Regulation and Cell signaling	Regulation and Cell signaling - no subcategory	cAMP signaling in bacteria	calmodulin sensitive adenylate cyclase, edema factor, cya, plasmid pXO1, B. anthracis (M23179, M24074)	fig|2529386.9.peg.140
Regulation and Cell signaling	Regulation and Cell signaling - no subcategory	cAMP signaling in bacteria	Hydrolase, alpha/beta fold family functionally coupled to Phosphoribulokinase	fig|2529386.9.peg.6698
Regulation and Cell signaling	Regulation and Cell signaling - no subcategory	cAMP signaling in bacteria	transcriptional activator AtxA, (pXO1-119)	fig|2529386.9.peg.123, fig|2529386.9.peg.124, fig|2529386.9.peg.125
Regulation and Cell signaling	Regulation and Cell signaling - no subcategory	cAMP signaling in bacteria	Adenylate cyclase (EC 4.6.1.1)	fig|2529386.9.peg.1582
Regulation and Cell signaling	Regulation and Cell signaling - no subcategory	cAMP signaling in bacteria	Adenine phosphoribosyltransferase (EC 2.4.2.7)	fig|2529386.9.peg.119, fig|2529386.9.peg.136, fig|2529386.9.peg.4443
Regulation and Cell signaling	Regulation and Cell signaling - no subcategory	HPr catabolite repression system	Catabolite repression HPr-like protein Crh	fig|2529386.9.peg.3572
Regulation and Cell signaling	Regulation and Cell signaling - no subcategory	HPr catabolite repression system	Phosphotransferase system, phosphocarrier protein HPr	fig|2529386.9.peg.4936
Regulation and Cell signaling	Regulation and Cell signaling - no subcategory	HPr catabolite repression system	Catabolite control protein A	fig|2529386.9.peg.4111
Regulation and Cell signaling	Regulation and Cell signaling - no subcategory	Sex pheromones in Enterococcus faecalis and other Firmicutes	Putative pheromone cAM373 precursor lipoprotein CamS	fig|2529386.9.peg.2702, fig|2529386.9.peg.2703
Regulation and Cell signaling	Regulation and Cell signaling - no subcategory	Sex pheromones in Enterococcus faecalis and other Firmicutes	Lipoprotein signal peptidase (EC 3.4.23.36)	fig|2529386.9.peg.2107, fig|2529386.9.peg.5139
Regulation and Cell signaling	Regulation and Cell signaling - no subcategory	Sex pheromones in Enterococcus faecalis and other Firmicutes	Heptaprenyl diphosphate synthase component II (EC 2.5.1.30)	fig|2529386.9.peg.1181
Regulation and Cell signaling	Regulation and Cell signaling - no subcategory	Sex pheromones in Enterococcus faecalis and other Firmicutes	Heptaprenyl diphosphate synthase component I (EC 2.5.1.30)	fig|2529386.9.peg.1183
Regulation and Cell signaling	Regulation and Cell signaling - no subcategory	Stringent Response, (p)ppGpp metabolism	GTP pyrophosphokinase (EC 2.7.6.5), (p)ppGpp synthetase II	fig|2529386.9.peg.4444
Regulation and Cell signaling	Regulation and Cell signaling - no subcategory	Stringent Response, (p)ppGpp metabolism	Guanosine-3',5'-bis(diphosphate) 3'-pyrophosphohydrolase (EC 3.1.7.2)	fig|2529386.9.peg.4444
Regulation and Cell signaling	Regulation and Cell signaling - no subcategory	Cell envelope-associated LytR-CpsA-Psr transcriptional attenuators	Cell envelope-associated transcriptional attenuator LytR-CpsA-Psr, subfamily F2 (as in PMID19099556)	fig|2529386.9.peg.235
Regulation and Cell signaling	Programmed Cell Death and Toxin-antitoxin Systems	Murein hydrolase regulation and cell death	LrgA-associated membrane protein LrgB	fig|2529386.9.peg.3181
Regulation and Cell signaling	Programmed Cell Death and Toxin-antitoxin Systems	Murein hydrolase regulation and cell death	Autolysis histidine kinase LytS	fig|2529386.9.peg.3177, fig|2529386.9.peg.3178
Regulation and Cell signaling	Programmed Cell Death and Toxin-antitoxin Systems	Murein hydrolase regulation and cell death	Holin-like protein 1	fig|2529386.9.peg.5332
Regulation and Cell signaling	Programmed Cell Death and Toxin-antitoxin Systems	Murein hydrolase regulation and cell death	S-layer protein Sap	fig|2529386.9.peg.1945, fig|2529386.9.peg.1946, fig|2529386.9.peg.1947
Regulation and Cell signaling	Programmed Cell Death and Toxin-antitoxin Systems	Murein hydrolase regulation and cell death	Holin associated hypothetical protein	fig|2529386.9.peg.933
Regulation and Cell signaling	Programmed Cell Death and Toxin-antitoxin Systems	Murein hydrolase regulation and cell death	S-layer protein EA1	fig|2529386.9.peg.1943, fig|2529386.9.peg.1944
Regulation and Cell signaling	Programmed Cell Death and Toxin-antitoxin Systems	Murein hydrolase regulation and cell death	Antiholin-like protein LrgA	fig|2529386.9.peg.3180
Regulation and Cell signaling	Programmed Cell Death and Toxin-antitoxin Systems	Murein hydrolase regulation and cell death	CidA-associated membrane protein CidB	fig|2529386.9.peg.5448
Regulation and Cell signaling	Programmed Cell Death and Toxin-antitoxin Systems	Murein hydrolase regulation and cell death	Cytidine deaminase (EC 3.5.4.5)	fig|2529386.9.peg.756, fig|2529386.9.peg.4584, fig|2529386.9.peg.6488
Regulation and Cell signaling	Programmed Cell Death and Toxin-antitoxin Systems	Murein hydrolase regulation and cell death	Holin-like protein 2	fig|2529386.9.peg.3590, fig|2529386.9.peg.3591
Regulation and Cell signaling	Programmed Cell Death and Toxin-antitoxin Systems	Murein hydrolase regulation and cell death	Holin associated membrane protein 1	fig|2529386.9.peg.5333
Regulation and Cell signaling	Programmed Cell Death and Toxin-antitoxin Systems	Murein hydrolase regulation and cell death	Holin-like protein CidA	fig|2529386.9.peg.5449
Regulation and Cell signaling	Programmed Cell Death and Toxin-antitoxin Systems	Murein hydrolase regulation and cell death	Autolysis response regulater LytR	fig|2529386.9.peg.3179
Regulation and Cell signaling	Programmed Cell Death and Toxin-antitoxin Systems	Murein hydrolase regulation and cell death	Holin associated membrane protein 2	fig|2529386.9.peg.3592
Secondary Metabolism	Secondary Metabolism - no subcategory	Thiazole- oxazole-modified microcin (TOMM) synthesis	TOMM biosynthesis dehydrogenase (protein B)	fig|2529386.9.peg.1506
Secondary Metabolism	Secondary Metabolism - no subcategory	Thiazole- oxazole-modified microcin (TOMM) synthesis	TOMM biosynthesis cyclodehydratase (protein C)	fig|2529386.9.peg.1504, fig|2529386.9.peg.1505
Secondary Metabolism	Secondary Metabolism - no subcategory	Thiazole- oxazole-modified microcin (TOMM) synthesis	FIG013786: hypothetical protein	fig|2529386.9.peg.1503
Secondary Metabolism	Secondary Metabolism - no subcategory	Thiazole- oxazole-modified microcin (TOMM) synthesis	TOMM biosynthesis docking scaffold (protein D)	fig|2529386.9.peg.1504, fig|2529386.9.peg.1505
Secondary Metabolism	Plant Hormones	Auxin biosynthesis	Tryptophan synthase alpha chain (EC 4.2.1.20)	fig|2529386.9.peg.1521
Secondary Metabolism	Plant Hormones	Auxin biosynthesis	Anthranilate phosphoribosyltransferase (EC 2.4.2.18)	fig|2529386.9.peg.1525, fig|2529386.9.peg.1526
Secondary Metabolism	Plant Hormones	Auxin biosynthesis	Tryptophan synthase beta chain (EC 4.2.1.20)	fig|2529386.9.peg.1522
Secondary Metabolism	Plant Hormones	Auxin biosynthesis	Phosphoribosylanthranilate isomerase (EC 5.3.1.24)	fig|2529386.9.peg.1523
DNA Metabolism	DNA repair	DNA repair, bacterial MutL-MutS system	Recombination inhibitory protein MutS2	fig|2529386.9.peg.4268, fig|2529386.9.peg.4269, fig|2529386.9.peg.4270
DNA Metabolism	DNA repair	DNA repair, bacterial MutL-MutS system	Clostridial MutS2-related protein	fig|2529386.9.peg.5713, fig|2529386.9.peg.5714
DNA Metabolism	DNA repair	DNA repair, bacterial MutL-MutS system	DNA mismatch repair protein MutS	fig|2529386.9.peg.5309
DNA Metabolism	DNA repair	DNA repair, bacterial MutL-MutS system	DNA mismatch repair protein MutL	fig|2529386.9.peg.5310, fig|2529386.9.peg.5311, fig|2529386.9.peg.5312
DNA Metabolism	DNA repair	DNA repair, UvrABC system	Excinuclease ABC subunit C	fig|2529386.9.peg.4306, fig|2529386.9.peg.4307
DNA Metabolism	DNA repair	DNA repair, UvrABC system	Excinuclease ABC subunit A	fig|2529386.9.peg.3552, fig|2529386.9.peg.3553
DNA Metabolism	DNA repair	DNA repair, UvrABC system	Excinuclease ABC subunit B	fig|2529386.9.peg.3548, fig|2529386.9.peg.3549, fig|2529386.9.peg.3550, fig|2529386.9.peg.3551
DNA Metabolism	DNA repair	DNA repair, bacterial photolyase	Deoxyribodipyrimidine photolyase (EC 4.1.99.3)	fig|2529386.9.peg.6116, fig|2529386.9.peg.6117
DNA Metabolism	DNA repair	DNA repair, bacterial DinG and relatives	DinG family ATP-dependent helicase YoaA	fig|2529386.9.peg.1143, fig|2529386.9.peg.1144, fig|2529386.9.peg.1145, fig|2529386.9.peg.1146
DNA Metabolism	DNA repair	DNA repair, bacterial DinG and relatives	DinG family ATP-dependent helicase YpvA	fig|2529386.9.peg.1120, fig|2529386.9.peg.1121
DNA Metabolism	DNA repair	2-phosphoglycolate salvage	Phosphoglycolate phosphatase (EC 3.1.3.18)	fig|2529386.9.peg.405, fig|2529386.9.peg.406
DNA Metabolism	DNA repair	RecA and RecX	RecA protein	fig|2529386.9.peg.5298, fig|2529386.9.peg.5299
DNA Metabolism	DNA repair	RecA and RecX	Regulatory protein RecX	fig|2529386.9.peg.2469, fig|2529386.9.peg.2470
DNA Metabolism	DNA repair	DNA repair system including RecA, MutS and a hypothetical protein	DNA mismatch repair protein MutS	fig|2529386.9.peg.5309
DNA Metabolism	DNA repair	DNA repair system including RecA, MutS and a hypothetical protein	RecA protein	fig|2529386.9.peg.5298, fig|2529386.9.peg.5299
DNA Metabolism	DNA repair	DNA repair system including RecA, MutS and a hypothetical protein	Regulatory protein RecX	fig|2529386.9.peg.2469, fig|2529386.9.peg.2470
DNA Metabolism	DNA repair	DNA repair, bacterial	Exonuclease SbcD	fig|2529386.9.peg.7221
DNA Metabolism	DNA repair	DNA repair, bacterial	ADA regulatory protein	fig|2529386.9.peg.609, fig|2529386.9.peg.5358
DNA Metabolism	DNA repair	DNA repair, bacterial	SOS-response repressor and protease LexA (EC 3.4.21.88)	fig|2529386.9.peg.5418
DNA Metabolism	DNA repair	DNA repair, bacterial	DNA-cytosine methyltransferase (EC 2.1.1.37)	fig|2529386.9.peg.1900, fig|2529386.9.peg.1901, fig|2529386.9.peg.1902, fig|2529386.9.peg.1903
DNA Metabolism	DNA repair	DNA repair, bacterial	DNA polymerase IV (EC 2.7.7.7)	fig|2529386.9.peg.4796
DNA Metabolism	DNA repair	DNA repair, bacterial	Exonuclease SbcC	fig|2529386.9.peg.7219, fig|2529386.9.peg.7220
DNA Metabolism	DNA repair	DNA repair, bacterial	Single-stranded DNA-binding protein	fig|2529386.9.peg.432, fig|2529386.9.peg.3131
DNA Metabolism	DNA repair	DNA repair, bacterial	Exodeoxyribonuclease VII small subunit (EC 3.1.11.6)	fig|2529386.9.peg.4747
DNA Metabolism	DNA repair	DNA repair, bacterial	DNA repair protein RadA	fig|2529386.9.peg.2986, fig|2529386.9.peg.2987
DNA Metabolism	DNA repair	DNA repair, bacterial	Exodeoxyribonuclease VII large subunit (EC 3.1.11.6)	fig|2529386.9.peg.4745, fig|2529386.9.peg.4746
DNA Metabolism	DNA repair	DNA repair, bacterial	DNA repair protein RecN	fig|2529386.9.peg.4755, fig|2529386.9.peg.4756, fig|2529386.9.peg.4757
DNA Metabolism	DNA repair	DNA repair, bacterial	A/G-specific adenine glycosylase (EC 3.2.2.-)	fig|2529386.9.peg.2463
DNA Metabolism	DNA repair	DNA repair, bacterial	Endonuclease IV (EC 3.1.21.2)	fig|2529386.9.peg.4607
DNA Metabolism	DNA repair	DNA repair, bacterial	Methylated-DNA--protein-cysteine methyltransferase (EC 2.1.1.63)	fig|2529386.9.peg.558, fig|2529386.9.peg.5356, fig|2529386.9.peg.5357
DNA Metabolism	DNA repair	DNA repair, bacterial	RecA protein	fig|2529386.9.peg.5298, fig|2529386.9.peg.5299
DNA Metabolism	DNA repair	DNA repair, bacterial	Exodeoxyribonuclease III (EC 3.1.11.2)	fig|2529386.9.peg.2609, fig|2529386.9.peg.5359, fig|2529386.9.peg.5360
DNA Metabolism	DNA repair	DNA repair, bacterial RecFOR pathway	Recombination protein RecR	fig|2529386.9.peg.3080
DNA Metabolism	DNA repair	DNA repair, bacterial RecFOR pathway	DNA recombination and repair protein RecF	fig|2529386.9.peg.3102
DNA Metabolism	DNA repair	DNA repair, bacterial RecFOR pathway	ATP-dependent DNA helicase RecQ	fig|2529386.9.peg.6538
DNA Metabolism	DNA repair	DNA repair, bacterial RecFOR pathway	RecU Holliday junction resolvase	fig|2529386.9.peg.1134
DNA Metabolism	DNA repair	DNA repair, bacterial RecFOR pathway	Single-stranded DNA-binding protein	fig|2529386.9.peg.432, fig|2529386.9.peg.3131
DNA Metabolism	DNA repair	DNA repair, bacterial RecFOR pathway	RecA protein	fig|2529386.9.peg.5298, fig|2529386.9.peg.5299
DNA Metabolism	DNA repair	DNA repair, bacterial RecFOR pathway	ATP-dependent DNA helicase RecS (RecQ family)	fig|2529386.9.peg.1217
DNA Metabolism	DNA repair	DNA repair, bacterial RecFOR pathway	DNA recombination and repair protein RecO	fig|2529386.9.peg.4587
DNA Metabolism	DNA repair	DNA repair, bacterial RecBCD pathway	Exodeoxyribonuclease V beta chain (EC 3.1.11.5)	fig|2529386.9.peg.5815
DNA Metabolism	DNA repair	DNA repair, bacterial RecBCD pathway	RecD-like DNA helicase YrrC	fig|2529386.9.peg.4460
DNA Metabolism	DNA repair	Nonhomologous End-Joining in Bacteria	Ku domain protein	fig|2529386.9.peg.2045
DNA Metabolism	DNA Metabolism - no subcategory	YcfH	Putative deoxyribonuclease similar to YcfH, type 3	fig|2529386.9.peg.2832
DNA Metabolism	DNA Metabolism - no subcategory	External and Outer Membrane Nucleases	Extracellular ribonuclease Bsn	fig|2529386.9.peg.137, fig|2529386.9.peg.5924
DNA Metabolism	DNA Metabolism - no subcategory	DNA structural proteins, bacterial	Chromosome partition protein smc	fig|2529386.9.peg.5210
DNA Metabolism	DNA Metabolism - no subcategory	DNA structural proteins, bacterial	DNA-binding protein HBsu	fig|2529386.9.peg.1185, fig|2529386.9.peg.7201
DNA Metabolism	DNA replication	DNA topoisomerases, Type I, ATP-independent	DNA topoisomerase III (EC 5.99.1.2)	fig|2529386.9.peg.740, fig|2529386.9.peg.741, fig|2529386.9.peg.2589, fig|2529386.9.peg.2590, fig|2529386.9.peg.2602, fig|2529386.9.peg.2603, fig|2529386.9.peg.2604
DNA Metabolism	DNA replication	DNA topoisomerases, Type I, ATP-independent	DNA topoisomerase I (EC 5.99.1.2)	fig|2529386.9.peg.5225, fig|2529386.9.peg.5226, fig|2529386.9.peg.5227, fig|2529386.9.peg.5228
DNA Metabolism	DNA replication	DNA replication strays	DNA polymerase III polC-type (EC 2.7.7.7)	fig|2529386.9.peg.5248
DNA Metabolism	DNA replication	DNA replication strays	DEDDh 3'-5' exonuclease domain of the epsilon subunit of DNA polymerase III	fig|2529386.9.peg.5526
DNA Metabolism	DNA replication	DNA replication strays	DNA polymerase I 5'-3' exonuclease domain	fig|2529386.9.peg.1098
DNA Metabolism	DNA replication	DNA topoisomerases, Type II, ATP-dependent	DNA gyrase subunit B (EC 5.99.1.3)	fig|2529386.9.peg.3101
DNA Metabolism	DNA replication	DNA topoisomerases, Type II, ATP-dependent	DNA gyrase subunit A (EC 5.99.1.3)	fig|2529386.9.peg.3100
DNA Metabolism	DNA uptake, competence	DNA processing cluster	Recombination protein RecR	fig|2529386.9.peg.3080
DNA Metabolism	DNA uptake, competence	DNA processing cluster	Inhibitor of pro-sigmaK processing BofA	fig|2529386.9.peg.3078
DNA Metabolism	DNA uptake, competence	DNA processing cluster	DNA topoisomerase III (EC 5.99.1.2)	fig|2529386.9.peg.740, fig|2529386.9.peg.741, fig|2529386.9.peg.2589, fig|2529386.9.peg.2590, fig|2529386.9.peg.2602, fig|2529386.9.peg.2603, fig|2529386.9.peg.2604
DNA Metabolism	DNA uptake, competence	DNA processing cluster	DNA polymerase III subunits gamma and tau (EC 2.7.7.7)	fig|2529386.9.peg.3082, fig|2529386.9.peg.3083
Fatty Acids, Lipids, and Isoprenoids	Triacylglycerols	Triacylglycerol metabolism	Monoglyceride lipase (EC 3.1.1.23)	fig|2529386.9.peg.789, fig|2529386.9.peg.790, fig|2529386.9.peg.4000
Fatty Acids, Lipids, and Isoprenoids	Triacylglycerols	Triacylglycerol metabolism	Triacylglycerol lipase (EC 3.1.1.3)	fig|2529386.9.peg.6896, fig|2529386.9.peg.6897
Fatty Acids, Lipids, and Isoprenoids	Triacylglycerols	Triacylglycerol metabolism	Lysophospholipase (EC 3.1.1.5)	fig|2529386.9.peg.789, fig|2529386.9.peg.790, fig|2529386.9.peg.4000
Fatty Acids, Lipids, and Isoprenoids	Fatty acids	Fatty Acid Biosynthesis FASII	3-oxoacyl-[acyl-carrier protein] reductase (EC 1.1.1.100)	fig|2529386.9.peg.7243
Fatty Acids, Lipids, and Isoprenoids	Fatty acids	Fatty Acid Biosynthesis FASII	Acetyl-coenzyme A carboxyl transferase alpha chain (EC 6.4.1.2)	fig|2529386.9.peg.4211, fig|2529386.9.peg.4212, fig|2529386.9.peg.5670
Fatty Acids, Lipids, and Isoprenoids	Fatty acids	Fatty Acid Biosynthesis FASII	Enoyl-[acyl-carrier-protein] reductase [NADH] (EC 1.3.1.9)	fig|2529386.9.peg.1548
Fatty Acids, Lipids, and Isoprenoids	Fatty acids	Fatty Acid Biosynthesis FASII	Biotin carboxyl carrier protein of acetyl-CoA carboxylase	fig|2529386.9.peg.4739
Fatty Acids, Lipids, and Isoprenoids	Fatty acids	Fatty Acid Biosynthesis FASII	Biotin carboxylase of acetyl-CoA carboxylase (EC 6.3.4.14)	fig|2529386.9.peg.4740
Fatty Acids, Lipids, and Isoprenoids	Fatty acids	Fatty Acid Biosynthesis FASII	Acetyl-coenzyme A carboxyl transferase beta chain (EC 6.4.1.2)	fig|2529386.9.peg.4210
Fatty Acids, Lipids, and Isoprenoids	Fatty acids	Fatty Acid Biosynthesis FASII	Acyl carrier protein	fig|2529386.9.peg.5207
Fatty Acids, Lipids, and Isoprenoids	Fatty acids	Fatty Acid Biosynthesis FASII	Biotin carboxyl carrier protein	fig|2529386.9.peg.2404, fig|2529386.9.peg.2505
Fatty Acids, Lipids, and Isoprenoids	Fatty acids	Fatty Acid Biosynthesis FASII	Malonyl CoA-acyl carrier protein transacylase (EC 2.3.1.39)	fig|2529386.9.peg.5205
Fatty Acids, Lipids, and Isoprenoids	Fatty acids	Fatty Acid Biosynthesis FASII	3-hydroxyacyl-[acyl-carrier-protein] dehydratase, FabZ form (EC 4.2.1.59)	fig|2529386.9.peg.3414, fig|2529386.9.peg.6425
Fatty Acids, Lipids, and Isoprenoids	Fatty acids	Fatty acid metabolism cluster	Long-chain-fatty-acid--CoA ligase (EC 6.2.1.3)	fig|2529386.9.peg.712, fig|2529386.9.peg.713, fig|2529386.9.peg.1714, fig|2529386.9.peg.1961, fig|2529386.9.peg.1962, fig|2529386.9.peg.1963, fig|2529386.9.peg.3385, fig|2529386.9.peg.4299, fig|2529386.9.peg.4300, fig|2529386.9.peg.5501, fig|2529386.9.peg.5503, fig|2529386.9.peg.5504
Fatty Acids, Lipids, and Isoprenoids	Fatty acids	Fatty acid metabolism cluster	Enoyl-CoA hydratase (EC 4.2.1.17)	fig|2529386.9.peg.4302
Fatty Acids, Lipids, and Isoprenoids	Fatty acids	Fatty acid metabolism cluster	3-ketoacyl-CoA thiolase (EC 2.3.1.16)	fig|2529386.9.peg.4965, fig|2529386.9.peg.5505
Fatty Acids, Lipids, and Isoprenoids	Fatty Acids, Lipids, and Isoprenoids - no subcategory	Polyhydroxybutyrate metabolism	3-hydroxybutyryl-CoA dehydratase (EC 4.2.1.55)	fig|2529386.9.peg.1445
Fatty Acids, Lipids, and Isoprenoids	Fatty Acids, Lipids, and Isoprenoids - no subcategory	Polyhydroxybutyrate metabolism	Polyhydroxyalkanoic acid synthase	fig|2529386.9.peg.1439, fig|2529386.9.peg.1440
Fatty Acids, Lipids, and Isoprenoids	Fatty Acids, Lipids, and Isoprenoids - no subcategory	Polyhydroxybutyrate metabolism	Acetyl-CoA acetyltransferase (EC 2.3.1.9)	fig|2529386.9.peg.3308, fig|2529386.9.peg.4965, fig|2529386.9.peg.5505
Fatty Acids, Lipids, and Isoprenoids	Fatty Acids, Lipids, and Isoprenoids - no subcategory	Polyhydroxybutyrate metabolism	Acetoacetyl-CoA reductase (EC 1.1.1.36)	fig|2529386.9.peg.1441
Fatty Acids, Lipids, and Isoprenoids	Fatty Acids, Lipids, and Isoprenoids - no subcategory	Polyhydroxybutyrate metabolism	D-beta-hydroxybutyrate permease	fig|2529386.9.peg.404
Fatty Acids, Lipids, and Isoprenoids	Fatty Acids, Lipids, and Isoprenoids - no subcategory	Polyhydroxybutyrate metabolism	Enoyl-CoA hydratase (EC 4.2.1.17)	fig|2529386.9.peg.4302
Fatty Acids, Lipids, and Isoprenoids	Fatty Acids, Lipids, and Isoprenoids - no subcategory	Polyhydroxybutyrate metabolism	3-ketoacyl-CoA thiolase (EC 2.3.1.16)	fig|2529386.9.peg.4965, fig|2529386.9.peg.5505
Fatty Acids, Lipids, and Isoprenoids	Fatty Acids, Lipids, and Isoprenoids - no subcategory	Polyhydroxybutyrate metabolism	polyhydroxyalkanoate synthesis repressor PhaR	fig|2529386.9.peg.1442
Fatty Acids, Lipids, and Isoprenoids	Fatty Acids, Lipids, and Isoprenoids - no subcategory	Polyhydroxybutyrate metabolism	3-hydroxybutyryl-CoA dehydrogenase (EC 1.1.1.157)	fig|2529386.9.peg.3309
Fatty Acids, Lipids, and Isoprenoids	Isoprenoids	Isoprenoinds for Quinones	Undecaprenyl diphosphate synthase (EC 2.5.1.31)	fig|2529386.9.peg.5240
Fatty Acids, Lipids, and Isoprenoids	Isoprenoids	Isoprenoinds for Quinones	Heptaprenyl diphosphate synthase component II (EC 2.5.1.30)	fig|2529386.9.peg.1181
Fatty Acids, Lipids, and Isoprenoids	Isoprenoids	Isoprenoinds for Quinones	Heptaprenyl diphosphate synthase component I (EC 2.5.1.30)	fig|2529386.9.peg.1183
Fatty Acids, Lipids, and Isoprenoids	Isoprenoids	Isoprenoinds for Quinones	(2E,6E)-farnesyl diphosphate synthase (EC 2.5.1.10)	fig|2529386.9.peg.4748, fig|2529386.9.peg.4749, fig|2529386.9.peg.4750
Fatty Acids, Lipids, and Isoprenoids	Isoprenoids	Isoprenoid Biosynthesis	Isopentenyl-diphosphate delta-isomerase, FMN-dependent (EC 5.3.3.2)	fig|2529386.9.peg.1200
Fatty Acids, Lipids, and Isoprenoids	Isoprenoids	Isoprenoid Biosynthesis	4-diphosphocytidyl-2-C-methyl-D-erythritol kinase (EC 2.7.1.148)	fig|2529386.9.peg.3048, fig|2529386.9.peg.3049
Fatty Acids, Lipids, and Isoprenoids	Isoprenoids	Isoprenoid Biosynthesis	2-C-methyl-D-erythritol 2,4-cyclodiphosphate synthase (EC 4.6.1.12)	fig|2529386.9.peg.2981
Fatty Acids, Lipids, and Isoprenoids	Isoprenoids	Isoprenoid Biosynthesis	Acetyl-CoA acetyltransferase (EC 2.3.1.9)	fig|2529386.9.peg.3308, fig|2529386.9.peg.4965, fig|2529386.9.peg.5505
Fatty Acids, Lipids, and Isoprenoids	Isoprenoids	Isoprenoid Biosynthesis	1-deoxy-D-xylulose 5-phosphate synthase (EC 2.2.1.7)	fig|2529386.9.peg.4751, fig|2529386.9.peg.4752
Fatty Acids, Lipids, and Isoprenoids	Isoprenoids	Isoprenoid Biosynthesis	1-deoxy-D-xylulose 5-phosphate reductoisomerase (EC 1.1.1.267)	fig|2529386.9.peg.5242, fig|2529386.9.peg.5243, fig|2529386.9.peg.5244, fig|2529386.9.peg.5245
Fatty Acids, Lipids, and Isoprenoids	Isoprenoids	Isoprenoid Biosynthesis	Undecaprenyl diphosphate synthase (EC 2.5.1.31)	fig|2529386.9.peg.5240
Fatty Acids, Lipids, and Isoprenoids	Isoprenoids	Isoprenoid Biosynthesis	(2E,6E)-farnesyl diphosphate synthase (EC 2.5.1.10)	fig|2529386.9.peg.4748, fig|2529386.9.peg.4749, fig|2529386.9.peg.4750
Fatty Acids, Lipids, and Isoprenoids	Isoprenoids	Isoprenoid Biosynthesis	2-C-methyl-D-erythritol 4-phosphate cytidylyltransferase (EC 2.7.7.60)	fig|2529386.9.peg.2982
Fatty Acids, Lipids, and Isoprenoids	Isoprenoids	Polyprenyl Diphosphate Biosynthesis	Undecaprenyl diphosphate synthase (EC 2.5.1.31)	fig|2529386.9.peg.5240
Fatty Acids, Lipids, and Isoprenoids	Isoprenoids	Polyprenyl Diphosphate Biosynthesis	Heptaprenyl diphosphate synthase component II (EC 2.5.1.30)	fig|2529386.9.peg.1181
Fatty Acids, Lipids, and Isoprenoids	Isoprenoids	Polyprenyl Diphosphate Biosynthesis	Heptaprenyl diphosphate synthase component I (EC 2.5.1.30)	fig|2529386.9.peg.1183
Fatty Acids, Lipids, and Isoprenoids	Isoprenoids	Polyprenyl Diphosphate Biosynthesis	(2E,6E)-farnesyl diphosphate synthase (EC 2.5.1.10)	fig|2529386.9.peg.4748, fig|2529386.9.peg.4749, fig|2529386.9.peg.4750
Fatty Acids, Lipids, and Isoprenoids	Isoprenoids	Nonmevalonate Branch of Isoprenoid Biosynthesis	1-deoxy-D-xylulose 5-phosphate reductoisomerase (EC 1.1.1.267)	fig|2529386.9.peg.5242, fig|2529386.9.peg.5243, fig|2529386.9.peg.5244, fig|2529386.9.peg.5245
Fatty Acids, Lipids, and Isoprenoids	Isoprenoids	Nonmevalonate Branch of Isoprenoid Biosynthesis	4-diphosphocytidyl-2-C-methyl-D-erythritol kinase (EC 2.7.1.148)	fig|2529386.9.peg.3048, fig|2529386.9.peg.3049
Fatty Acids, Lipids, and Isoprenoids	Isoprenoids	Nonmevalonate Branch of Isoprenoid Biosynthesis	2-C-methyl-D-erythritol 2,4-cyclodiphosphate synthase (EC 4.6.1.12)	fig|2529386.9.peg.2981
Fatty Acids, Lipids, and Isoprenoids	Isoprenoids	Nonmevalonate Branch of Isoprenoid Biosynthesis	2-C-methyl-D-erythritol 4-phosphate cytidylyltransferase (EC 2.7.7.60)	fig|2529386.9.peg.2982
Fatty Acids, Lipids, and Isoprenoids	Isoprenoids	Nonmevalonate Branch of Isoprenoid Biosynthesis	1-deoxy-D-xylulose 5-phosphate synthase (EC 2.2.1.7)	fig|2529386.9.peg.4751, fig|2529386.9.peg.4752
Fatty Acids, Lipids, and Isoprenoids	Isoprenoids	Isoprenoid Biosynthesis: Interconversions	Isopentenyl-diphosphate delta-isomerase, FMN-dependent (EC 5.3.3.2)	fig|2529386.9.peg.1200
Fatty Acids, Lipids, and Isoprenoids	Isoprenoids	Isoprenoid Biosynthesis: Interconversions	(2E,6E)-farnesyl diphosphate synthase (EC 2.5.1.10)	fig|2529386.9.peg.4748, fig|2529386.9.peg.4749, fig|2529386.9.peg.4750
Nitrogen Metabolism	Nitrogen Metabolism - no subcategory	Ammonia assimilation	Glutamine synthetase type I (EC 6.3.1.2)	fig|2529386.9.peg.5407
Nitrogen Metabolism	Nitrogen Metabolism - no subcategory	Ammonia assimilation	Ferredoxin-dependent glutamate synthase (EC 1.4.7.1)	fig|2529386.9.peg.5475
Nitrogen Metabolism	Nitrogen Metabolism - no subcategory	Ammonia assimilation	Ammonium transporter	fig|2529386.9.peg.1641, fig|2529386.9.peg.1642, fig|2529386.9.peg.1643
Nitrogen Metabolism	Nitrogen Metabolism - no subcategory	Ammonia assimilation	Glutamate synthase [NADPH] large chain (EC 1.4.1.13)	fig|2529386.9.peg.6477
Nitrogen Metabolism	Denitrification	Denitrifying reductase gene clusters	Nitric oxide reductase activation protein NorD	fig|2529386.9.peg.2327, fig|2529386.9.peg.2328
Nitrogen Metabolism	Denitrification	Denitrifying reductase gene clusters	Nitric oxide reductase activation protein NorQ	fig|2529386.9.peg.2325, fig|2529386.9.peg.2326
Nitrogen Metabolism	Denitrification	Denitrifying reductase gene clusters	Nitrous oxide reductase maturation protein, outer-membrane lipoprotein NosL	fig|2529386.9.peg.2403
Dormancy and Sporulation	Dormancy and Sporulation - no subcategory	Spore Core Dehydration	Spore maturation protein B	fig|2529386.9.peg.1236
Dormancy and Sporulation	Dormancy and Sporulation - no subcategory	Spore Core Dehydration	Spore maturation protein A	fig|2529386.9.peg.1237, fig|2529386.9.peg.1238
Dormancy and Sporulation	Dormancy and Sporulation - no subcategory	Spore germination	Spore germination protein YpeB	fig|2529386.9.peg.6618, fig|2529386.9.peg.6619
Dormancy and Sporulation	Dormancy and Sporulation - no subcategory	Spore germination	Spore cortex-lytic enzyme CwlJ	fig|2529386.9.peg.3245, fig|2529386.9.peg.6912
Dormancy and Sporulation	Dormancy and Sporulation - no subcategory	Spore germination	Protein GerPE, required for proper assembly of spore coat, mutations lead to super-dormant spore	fig|2529386.9.peg.1657
Dormancy and Sporulation	Dormancy and Sporulation - no subcategory	Spore germination	Protein GerPD, required for proper assembly of spore coat, mutations lead to super-dormant spore	fig|2529386.9.peg.1656
Dormancy and Sporulation	Dormancy and Sporulation - no subcategory	Spore germination	Protein GerPB, required for proper assembly of spore coat, mutations lead to super-dormant spore	fig|2529386.9.peg.1654
Dormancy and Sporulation	Dormancy and Sporulation - no subcategory	Spore germination	Spore germination protein GerXB (on pXO1)	fig|2529386.9.peg.6651, fig|2529386.9.peg.6652
Dormancy and Sporulation	Dormancy and Sporulation - no subcategory	Spore germination	Protein GerPC, required for proper assembly of spore coat, mutations lead to super-dormant spore	fig|2529386.9.peg.1655
Dormancy and Sporulation	Dormancy and Sporulation - no subcategory	Spore germination	Spore cortex-lytic enzyme, lytic transglycosylase SleB	fig|2529386.9.peg.6617
Dormancy and Sporulation	Dormancy and Sporulation - no subcategory	Spore germination	Spore germination protein GerD	fig|2529386.9.peg.2909
Dormancy and Sporulation	Dormancy and Sporulation - no subcategory	Spore germination	Spore germination protein GerXA (on pXO1)	fig|2529386.9.peg.6654
Dormancy and Sporulation	Dormancy and Sporulation - no subcategory	Spore germination	Germination-specific N-acetylmuramoyl-L-alanine amidase (EC 3.5.1.28), cell wall hydrolase CwlD	fig|2529386.9.peg.2912, fig|2529386.9.peg.2913
Dormancy and Sporulation	Dormancy and Sporulation - no subcategory	Spore germination	Spore germination protein GerSB	fig|2529386.9.peg.6124, fig|2529386.9.peg.6125
Dormancy and Sporulation	Dormancy and Sporulation - no subcategory	Sporulation Cluster	RNA binding protein, contains ribosomal protein S1 domain	fig|2529386.9.peg.3025
Dormancy and Sporulation	Dormancy and Sporulation - no subcategory	Sporulation Cluster	Stage II sporulation serine phosphatase for sigma-F activation (SpoIIE)	fig|2529386.9.peg.3023, fig|2529386.9.peg.3024
Dormancy and Sporulation	Dormancy and Sporulation - no subcategory	Sporulation Cluster	Cell division protein DivIC (FtsB), stabilizes FtsL against RasP cleavage	fig|2529386.9.peg.3026, fig|2529386.9.peg.6491, fig|2529386.9.peg.7009
Dormancy and Sporulation	Dormancy and Sporulation - no subcategory	Sporulation Cluster	Transcription-repair coupling factor	fig|2529386.9.peg.3036, fig|2529386.9.peg.3037, fig|2529386.9.peg.3038, fig|2529386.9.peg.3039
Dormancy and Sporulation	Dormancy and Sporulation - no subcategory	Sporulation Cluster	possible tetrapyrrole methyltransferase domain	fig|2529386.9.peg.3030, fig|2529386.9.peg.3031
Dormancy and Sporulation	Dormancy and Sporulation - no subcategory	Sporulation Cluster	Stage II sporulation protein D (SpoIID)	fig|2529386.9.peg.3383, fig|2529386.9.peg.3384
Dormancy and Sporulation	Dormancy and Sporulation - no subcategory	Sporulation Cluster	Nucleoside triphosphate pyrophosphohydrolase MazG (EC 3.6.1.8)	fig|2529386.9.peg.3030, fig|2529386.9.peg.3031
Dormancy and Sporulation	Dormancy and Sporulation - no subcategory	Sporulation Cluster	FIG007421: forespore shell protein	fig|2529386.9.peg.3028
Dormancy and Sporulation	Dormancy and Sporulation - no subcategory	Sporulation Cluster	Ribosome-associated heat shock protein implicated in the recycling of the 50S subunit (S4 paralog)	fig|2529386.9.peg.3029
Dormancy and Sporulation	Dormancy and Sporulation - no subcategory	Sporulation Cluster	FIG006789: Stage V sporulation protein	fig|2529386.9.peg.3032, fig|2529386.9.peg.3033
Dormancy and Sporulation	Dormancy and Sporulation - no subcategory	Sporulation Cluster	Stage V sporulation protein T, AbrB family transcriptional regulator (SpoVT)	fig|2529386.9.peg.3034, fig|2529386.9.peg.3035
Dormancy and Sporulation	Dormancy and Sporulation - no subcategory	Sporulation Cluster	Spore cortex biosynthesis protein	fig|2529386.9.peg.3027
Dormancy and Sporulation	Dormancy and Sporulation - no subcategory	Bacillus biofilm matrix protein component TasA and homologs	Transcriptional activator PlcR	fig|2529386.9.peg.3300
Dormancy and Sporulation	Dormancy and Sporulation - no subcategory	Bacillus biofilm matrix protein component TasA and homologs	Immune inhibitor A metalloprotease	fig|2529386.9.peg.1482, fig|2529386.9.peg.2600, fig|2529386.9.peg.2601, fig|2529386.9.peg.6196, fig|2529386.9.peg.6197, fig|2529386.9.peg.6312, fig|2529386.9.peg.6313
Dormancy and Sporulation	Dormancy and Sporulation - no subcategory	Bacillus biofilm matrix protein component TasA and homologs	Hypothetical protein in cluster with SinR and SinI	fig|2529386.9.peg.1485
Dormancy and Sporulation	Dormancy and Sporulation - no subcategory	Bacillus biofilm matrix protein component TasA and homologs	PlcR activating protein PapR, quorum-sensing effector	fig|2529386.9.peg.3301
Dormancy and Sporulation	Dormancy and Sporulation - no subcategory	Bacillus biofilm matrix protein component TasA and homologs	Signal peptidase SipW (EC 3.4.21.89), required for TasA secretion	fig|2529386.9.peg.1487
Dormancy and Sporulation	Dormancy and Sporulation - no subcategory	Bacillus biofilm matrix protein component TasA and homologs	Cell envelope-bound metalloprotease, Camelysin (EC 3.4.24.-)	fig|2529386.9.peg.3845
Dormancy and Sporulation	Dormancy and Sporulation - no subcategory	Bacillus biofilm matrix protein component TasA and homologs	SinR, regulator of post-exponential-phase responses genes (competence and sporulation)	fig|2529386.9.peg.1483
Dormancy and Sporulation	Dormancy and Sporulation - no subcategory	Bacillus biofilm matrix protein component TasA and homologs	Secreted and spore coat-associated protein 1, similar to biofilm matrix component TasA and to camelysin	fig|2529386.9.peg.1484
Dormancy and Sporulation	Dormancy and Sporulation - no subcategory	Bacillus biofilm matrix protein component TasA and homologs	Secreted and spore coat-associated protein 2, similar to biofilm matrix component TasA and to camelysin	fig|2529386.9.peg.1486
Dormancy and Sporulation	Dormancy and Sporulation - no subcategory	Bacillus biofilm matrix protein component TasA and homologs	Subtilase family domain protein	fig|2529386.9.peg.3841, fig|2529386.9.peg.3842, fig|2529386.9.peg.3843, fig|2529386.9.peg.3844
Dormancy and Sporulation	Dormancy and Sporulation - no subcategory	Sporulation gene orphans	RNA polymerase sporulation specific sigma factor SigE	fig|2529386.9.peg.5125
Dormancy and Sporulation	Dormancy and Sporulation - no subcategory	Sporulation gene orphans	KapB, lipoprotein required for KinB pathway to sporulation	fig|2529386.9.peg.3819
Dormancy and Sporulation	Dormancy and Sporulation - no subcategory	Sporulation gene orphans	Stage II sporulation protein D (SpoIID)	fig|2529386.9.peg.3383, fig|2529386.9.peg.3384
Dormancy and Sporulation	Dormancy and Sporulation - no subcategory	Sporulation gene orphans	Stage V sporulation protein AF (SpoVAF)	fig|2529386.9.peg.4912, fig|2529386.9.peg.4913
Dormancy and Sporulation	Dormancy and Sporulation - no subcategory	Sporulation gene orphans	Stage V sporulation protein AD (SpoVAD)	fig|2529386.9.peg.3576, fig|2529386.9.peg.4908, fig|2529386.9.peg.4909
Dormancy and Sporulation	Dormancy and Sporulation - no subcategory	Sporulation gene orphans	Sporulation kinase B (EC 2.7.13.3)	fig|2529386.9.peg.4987, fig|2529386.9.peg.4988
Dormancy and Sporulation	Dormancy and Sporulation - no subcategory	Sporulation gene orphans	Stage IV sporulation protein B	fig|2529386.9.peg.4758
Dormancy and Sporulation	Dormancy and Sporulation - no subcategory	Sporulation gene orphans	Stage III sporulation protein D	fig|2529386.9.peg.3395
Dormancy and Sporulation	Dormancy and Sporulation - no subcategory	Sporulation gene orphans	Stage VI sporulation protein D	fig|2529386.9.peg.4369
Dormancy and Sporulation	Dormancy and Sporulation - no subcategory	Sporulation gene orphans	Stage IV sporulation protein FA (SpoIVFA)	fig|2529386.9.peg.4386
Dormancy and Sporulation	Dormancy and Sporulation - no subcategory	Sporulation gene orphans	Stage III sporulation protein AF	fig|2529386.9.peg.4732
Dormancy and Sporulation	Dormancy and Sporulation - no subcategory	Sporulation gene orphans	Stage V sporulation protein AA (SpoVAA)	fig|2529386.9.peg.4904, fig|2529386.9.peg.4905
Dormancy and Sporulation	Dormancy and Sporulation - no subcategory	Sporulation gene orphans	Stage V sporulation protein B	fig|2529386.9.peg.4434, fig|2529386.9.peg.4435, fig|2529386.9.peg.4436, fig|2529386.9.peg.4437
Dormancy and Sporulation	Dormancy and Sporulation - no subcategory	Sporulation gene orphans	Stage IV sporulation pro-sigma-K processing enzyme (SpoIVFB)	fig|2529386.9.peg.4387, fig|2529386.9.peg.4388, fig|2529386.9.peg.4389
Dormancy and Sporulation	Dormancy and Sporulation - no subcategory	Sporulation gene orphans	KapD, inhibitor of KinA pathway to sporulation	fig|2529386.9.peg.3817, fig|2529386.9.peg.3818
Dormancy and Sporulation	Dormancy and Sporulation - no subcategory	Sporulation gene orphans	Stage III sporulation protein AB	fig|2529386.9.peg.4728
Dormancy and Sporulation	Dormancy and Sporulation - no subcategory	Sporulation gene orphans	Stage 0 sporulation two-component response regulator (Spo0A)	fig|2529386.9.peg.4759
Dormancy and Sporulation	Dormancy and Sporulation - no subcategory	Sporulation gene orphans	Stage V sporulation protein AB (SpoVAB)	fig|2529386.9.peg.4906
Dormancy and Sporulation	Dormancy and Sporulation - no subcategory	Sporulation gene orphans	Stage V sporulation protein E	fig|2529386.9.peg.5113, fig|2529386.9.peg.5114, fig|2529386.9.peg.5115
Dormancy and Sporulation	Dormancy and Sporulation - no subcategory	Sporulation gene orphans	Sporulation initiation phosphotransferase (Spo0F)	fig|2529386.9.peg.3317, fig|2529386.9.peg.3318
Dormancy and Sporulation	Dormancy and Sporulation - no subcategory	Sporulation gene orphans	Stage III sporulation protein AA	fig|2529386.9.peg.4726, fig|2529386.9.peg.4727
Dormancy and Sporulation	Dormancy and Sporulation - no subcategory	Sporulation gene orphans	Stage III sporulation protein AD	fig|2529386.9.peg.4730
Dormancy and Sporulation	Dormancy and Sporulation - no subcategory	Sporulation gene orphans	Stage II sporulation protein M (SpoIIM)	fig|2529386.9.peg.4873, fig|2529386.9.peg.4874
Dormancy and Sporulation	Dormancy and Sporulation - no subcategory	Sporulation gene orphans	Stage III sporulation protein AC	fig|2529386.9.peg.4729
Dormancy and Sporulation	Dormancy and Sporulation - no subcategory	Sporulation gene orphans	Stage V sporulation protein AC (SpoVAC)	fig|2529386.9.peg.3577, fig|2529386.9.peg.4907
Dormancy and Sporulation	Dormancy and Sporulation - no subcategory	Sporulation gene orphans	Stage II sporulation protein B	fig|2529386.9.peg.4375, fig|2529386.9.peg.4376, fig|2529386.9.peg.4377
Dormancy and Sporulation	Dormancy and Sporulation - no subcategory	Sporulation gene orphans	Sporulation initiation phosphotransferase B (Spo0B)	fig|2529386.9.peg.4394
Dormancy and Sporulation	Dormancy and Sporulation - no subcategory	Sporulation gene orphans	Stage II sporulation protein P	fig|2529386.9.peg.524, fig|2529386.9.peg.6213
Dormancy and Sporulation	Dormancy and Sporulation - no subcategory	Sporulation gene orphans	Stage V sporulation protein T, AbrB family transcriptional regulator (SpoVT)	fig|2529386.9.peg.3034, fig|2529386.9.peg.3035
Dormancy and Sporulation	Dormancy and Sporulation - no subcategory	Sporulation gene orphans	Stage IV sporulation protein A	fig|2529386.9.peg.1186
Dormancy and Sporulation	Dormancy and Sporulation - no subcategory	Sporulation gene orphans	Stage II sporulation serine phosphatase for sigma-F activation (SpoIIE)	fig|2529386.9.peg.3023, fig|2529386.9.peg.3024
Dormancy and Sporulation	Dormancy and Sporulation - no subcategory	Sporulation gene orphans	Stage II sporulation protein related to metaloproteases (SpoIIQ)	fig|2529386.9.peg.3392
Dormancy and Sporulation	Dormancy and Sporulation - no subcategory	Sporulation gene orphans	RNA polymerase sporulation specific sigma factor SigF	fig|2529386.9.peg.4901, fig|2529386.9.peg.6883
Dormancy and Sporulation	Dormancy and Sporulation - no subcategory	Sporulation gene orphans	Stage II sporulation protein required for processing of pro-sigma-E (SpoIIR)	fig|2529386.9.peg.3330, fig|2529386.9.peg.3331, fig|2529386.9.peg.3332
Dormancy and Sporulation	Dormancy and Sporulation - no subcategory	Sporulation gene orphans	Stage III sporulation protein AG	fig|2529386.9.peg.4733, fig|2529386.9.peg.4734, fig|2529386.9.peg.4735
Dormancy and Sporulation	Dormancy and Sporulation - no subcategory	Sporulation gene orphans	Sporulation sigma-E factor processing peptidase (SpoIIGA)	fig|2529386.9.peg.5124
Dormancy and Sporulation	Dormancy and Sporulation - no subcategory	Sporulation gene orphans	Stage III sporulation protein AE	fig|2529386.9.peg.4731
Dormancy and Sporulation	Dormancy and Sporulation - no subcategory	Sporulation gene orphans	Stage III sporulation protein AH	fig|2529386.9.peg.4736, fig|2529386.9.peg.4737
Dormancy and Sporulation	Dormancy and Sporulation - no subcategory	Sporulation gene orphans	RNA polymerase sporulation specific sigma factor SigG	fig|2529386.9.peg.5126
Dormancy and Sporulation	Dormancy and Sporulation - no subcategory	Sporulation gene orphans	RNA polymerase sporulation specific sigma factor SigK	fig|2529386.9.peg.4533
Dormancy and Sporulation	Dormancy and Sporulation - no subcategory	SpoVS protein family	Stage III sporulation protein AE	fig|2529386.9.peg.4731
Dormancy and Sporulation	Dormancy and Sporulation - no subcategory	SpoVS protein family	SpoVS-related protein, type 1	fig|2529386.9.peg.438
Dormancy and Sporulation	Dormancy and Sporulation - no subcategory	Sporulation-associated proteins with broader functions	Stage III sporulation protein AE	fig|2529386.9.peg.4731
Dormancy and Sporulation	Dormancy and Sporulation - no subcategory	Sporulation-associated proteins with broader functions	Peptidyl-tRNA hydrolase (EC 3.1.1.29)	fig|2529386.9.peg.3041
Dormancy and Sporulation	Dormancy and Sporulation - no subcategory	Sporulation-associated proteins with broader functions	RNA polymerase sporulation specific sigma factor SigH	fig|2529386.9.peg.2970
Dormancy and Sporulation	Dormancy and Sporulation - no subcategory	Sporulation Cluster III A	Stage III sporulation protein AD	fig|2529386.9.peg.4730
Dormancy and Sporulation	Dormancy and Sporulation - no subcategory	Sporulation Cluster III A	Stage III sporulation protein AF	fig|2529386.9.peg.4732
Dormancy and Sporulation	Dormancy and Sporulation - no subcategory	Sporulation Cluster III A	Stage III sporulation protein AC	fig|2529386.9.peg.4729
Dormancy and Sporulation	Dormancy and Sporulation - no subcategory	Sporulation Cluster III A	Stage III sporulation protein AG	fig|2529386.9.peg.4733, fig|2529386.9.peg.4734, fig|2529386.9.peg.4735
Dormancy and Sporulation	Dormancy and Sporulation - no subcategory	Sporulation Cluster III A	Stage III sporulation protein AB	fig|2529386.9.peg.4728
Dormancy and Sporulation	Dormancy and Sporulation - no subcategory	Sporulation Cluster III A	Stage III sporulation protein AE	fig|2529386.9.peg.4731
Dormancy and Sporulation	Dormancy and Sporulation - no subcategory	Sporulation Cluster III A	Stage III sporulation protein AH	fig|2529386.9.peg.4736, fig|2529386.9.peg.4737
Dormancy and Sporulation	Dormancy and Sporulation - no subcategory	Sporulation Cluster III A	Stage III sporulation protein AA	fig|2529386.9.peg.4726, fig|2529386.9.peg.4727
Dormancy and Sporulation	Dormancy and Sporulation - no subcategory	Sporulation draft	KinB signaling pathway activation protein	fig|2529386.9.peg.2908
Dormancy and Sporulation	Dormancy and Sporulation - no subcategory	Sporulation draft	Spore germination protein GerD	fig|2529386.9.peg.2909
Dormancy and Sporulation	Dormancy and Sporulation - no subcategory	Sporulation draft	Stage V sporulation protein B	fig|2529386.9.peg.4434, fig|2529386.9.peg.4435, fig|2529386.9.peg.4436, fig|2529386.9.peg.4437
Dormancy and Sporulation	Dormancy and Sporulation - no subcategory	Sporulation draft	Stage 0 sporulation two-component response regulator (Spo0A)	fig|2529386.9.peg.4759
Dormancy and Sporulation	Dormancy and Sporulation - no subcategory	Sporulation draft	FIG006789: Stage V sporulation protein	fig|2529386.9.peg.3032, fig|2529386.9.peg.3033
Dormancy and Sporulation	Dormancy and Sporulation - no subcategory	Sporulation draft	Sporulation kinase B homolog 2	fig|2529386.9.peg.1405, fig|2529386.9.peg.1406, fig|2529386.9.peg.5657, fig|2529386.9.peg.5658
Dormancy and Sporulation	Dormancy and Sporulation - no subcategory	Sporulation draft	Sporulation kinase B (EC 2.7.13.3)	fig|2529386.9.peg.4987, fig|2529386.9.peg.4988
Dormancy and Sporulation	Dormancy and Sporulation - no subcategory	Sporulation draft	Sporulation kinase B homolog 1	fig|2529386.9.peg.6760, fig|2529386.9.peg.6770, fig|2529386.9.peg.6771
Dormancy and Sporulation	Dormancy and Sporulation - no subcategory	Sporulation draft	Stage 0 sporulation protein YaaT	fig|2529386.9.peg.3069, fig|2529386.9.peg.3070
Respiration	ATP synthases	F0F1-type ATP synthase	ATP synthase F0 sector subunit c (EC 3.6.3.14)	fig|2529386.9.peg.3351
Respiration	ATP synthases	F0F1-type ATP synthase	ATP synthase delta chain (EC 3.6.3.14)	fig|2529386.9.peg.3353
Respiration	ATP synthases	F0F1-type ATP synthase	ATP synthase protein I	fig|2529386.9.peg.1850, fig|2529386.9.peg.1851, fig|2529386.9.peg.3348, fig|2529386.9.peg.3349, fig|2529386.9.peg.3987, fig|2529386.9.peg.5853
Respiration	ATP synthases	F0F1-type ATP synthase	ATP synthase beta chain (EC 3.6.3.14)	fig|2529386.9.peg.3356
Respiration	ATP synthases	F0F1-type ATP synthase	ATP synthase gamma chain (EC 3.6.3.14)	fig|2529386.9.peg.3355
Respiration	ATP synthases	F0F1-type ATP synthase	ATP synthase F0 sector subunit b (EC 3.6.3.14)	fig|2529386.9.peg.3352
Respiration	ATP synthases	F0F1-type ATP synthase	ATP synthase F0 sector subunit a (EC 3.6.3.14)	fig|2529386.9.peg.3350
Respiration	ATP synthases	F0F1-type ATP synthase	ATP synthase alpha chain (EC 3.6.3.14)	fig|2529386.9.peg.3354
Respiration	ATP synthases	F0F1-type ATP synthase	ATP synthase epsilon chain (EC 3.6.3.14)	fig|2529386.9.peg.3357
Respiration	Electron accepting reactions	Ubiquinone Menaquinone-cytochrome c reductase complexes	Menaquinone-cytochrome c reductase, cytochrome B subunit	fig|2529386.9.peg.1170
Respiration	Electron accepting reactions	Ubiquinone Menaquinone-cytochrome c reductase complexes	Menaquinone-cytochrome C oxidoreductase, cytochrome C subunit	fig|2529386.9.peg.1168, fig|2529386.9.peg.1169
Respiration	Electron accepting reactions	Ubiquinone Menaquinone-cytochrome c reductase complexes	Menaquinone-cytochrome C reductase iron-sulfur subunit	fig|2529386.9.peg.1171
Respiration	Electron accepting reactions	Terminal cytochrome d ubiquinol oxidases	Cytochrome d ubiquinol oxidase subunit I (EC 1.10.3.-)	fig|2529386.9.peg.693, fig|2529386.9.peg.3470, fig|2529386.9.peg.3471, fig|2529386.9.peg.3472, fig|2529386.9.peg.3950
Respiration	Electron accepting reactions	Terminal cytochrome d ubiquinol oxidases	Cytochrome d ubiquinol oxidase subunit II (EC 1.10.3.-)	fig|2529386.9.peg.692, fig|2529386.9.peg.3469, fig|2529386.9.peg.3948, fig|2529386.9.peg.3949, fig|2529386.9.peg.5023
Respiration	Electron accepting reactions	Terminal cytochrome C oxidases	Cytochrome c oxidase polypeptide III (EC 1.9.3.1)	fig|2529386.9.peg.5069
Respiration	Electron accepting reactions	Terminal cytochrome C oxidases	Cytochrome c oxidase polypeptide I (EC 1.9.3.1)	fig|2529386.9.peg.5068
Respiration	Electron accepting reactions	Terminal cytochrome C oxidases	Cytochrome c oxidase polypeptide II (EC 1.9.3.1)	fig|2529386.9.peg.5067
Respiration	Electron accepting reactions	Terminal cytochrome oxidases	Cytochrome d ubiquinol oxidase subunit I (EC 1.10.3.-)	fig|2529386.9.peg.693, fig|2529386.9.peg.3470, fig|2529386.9.peg.3471, fig|2529386.9.peg.3472, fig|2529386.9.peg.3950
Respiration	Electron accepting reactions	Terminal cytochrome oxidases	Cytochrome d ubiquinol oxidase subunit II (EC 1.10.3.-)	fig|2529386.9.peg.692, fig|2529386.9.peg.3469, fig|2529386.9.peg.3948, fig|2529386.9.peg.3949, fig|2529386.9.peg.5023
Respiration	Electron donating reactions	Respiratory Complex I	NADH-ubiquinone oxidoreductase chain K (EC 1.6.5.3)	fig|2529386.9.peg.3376
Respiration	Electron donating reactions	Respiratory Complex I	NADH-ubiquinone oxidoreductase chain L (EC 1.6.5.3)	fig|2529386.9.peg.3377
Respiration	Electron donating reactions	Respiratory Complex I	NADH-ubiquinone oxidoreductase chain J (EC 1.6.5.3)	fig|2529386.9.peg.3375
Respiration	Electron donating reactions	Respiratory Complex I	NADH-ubiquinone oxidoreductase chain N (EC 1.6.5.3)	fig|2529386.9.peg.3379
Respiration	Electron donating reactions	Respiratory Complex I	NADH-ubiquinone oxidoreductase chain H (EC 1.6.5.3)	fig|2529386.9.peg.3374
Respiration	Electron donating reactions	Respiratory Complex I	Hypothetical transmembrane protein coupled to NADH-ubiquinone oxidoreductase chain 5 homolog	fig|2529386.9.peg.6108, fig|2529386.9.peg.6109
Respiration	Electron donating reactions	Respiratory Complex I	NADH-ubiquinone oxidoreductase chain B (EC 1.6.5.3)	fig|2529386.9.peg.3368
Respiration	Electron donating reactions	Respiratory Complex I	NADH-ubiquinone oxidoreductase chain M (EC 1.6.5.3)	fig|2529386.9.peg.3378
Respiration	Electron donating reactions	Respiratory Complex I	NADH dehydrogenase, subunit 5	fig|2529386.9.peg.6107
Respiration	Electron donating reactions	Respiratory Complex I	NADH-ubiquinone oxidoreductase chain C (EC 1.6.5.3)	fig|2529386.9.peg.3369, fig|2529386.9.peg.3370, fig|2529386.9.peg.3372
Respiration	Electron donating reactions	Respiratory Complex I	NADH ubiquinone oxidoreductase chain A (EC 1.6.5.3)	fig|2529386.9.peg.3367
Respiration	Electron donating reactions	Respiratory Complex I	NADH-ubiquinone oxidoreductase chain D (EC 1.6.5.3)	fig|2529386.9.peg.3373
Respiration	Electron donating reactions	Respiratory dehydrogenases 1	Proline dehydrogenase (EC 1.5.99.8) (Proline oxidase)	fig|2529386.9.peg.2734
Respiration	Electron donating reactions	Respiratory dehydrogenases 1	NADH dehydrogenase (EC 1.6.99.3)	fig|2529386.9.peg.1510, fig|2529386.9.peg.3624, fig|2529386.9.peg.3784, fig|2529386.9.peg.3799, fig|2529386.9.peg.3800
Respiration	Electron donating reactions	Respiratory dehydrogenases 1	Aerobic glycerol-3-phosphate dehydrogenase (EC 1.1.5.3)	fig|2529386.9.peg.1774, fig|2529386.9.peg.1775
Respiration	Electron donating reactions	NiFe hydrogenase maturation	[NiFe] hydrogenase metallocenter assembly protein HypF	fig|2529386.9.peg.6002
Respiration	Electron donating reactions	NiFe hydrogenase maturation	[NiFe] hydrogenase metallocenter assembly protein HypE	fig|2529386.9.peg.6001
Respiration	Respiration - no subcategory	Quinone oxidoreductase family	Putative oxidoreductase SMc00968	fig|2529386.9.peg.1803
Respiration	Respiration - no subcategory	Quinone oxidoreductase family	Quinone oxidoreductase (EC 1.6.5.5)	fig|2529386.9.peg.5718
Respiration	Respiration - no subcategory	Quinone oxidoreductase family	Putative Zn-dependent oxidoreductase BA2113	fig|2529386.9.peg.467
Respiration	Respiration - no subcategory	Biogenesis of cytochrome c oxidases	Heme A synthase, cytochrome oxidase biogenesis protein Cox15-CtaA	fig|2529386.9.peg.5064, fig|2529386.9.peg.5065
Respiration	Respiration - no subcategory	Biogenesis of c-type cytochromes	Cytochrome c-type biogenesis protein ResA	fig|2529386.9.peg.1234
Respiration	Respiration - no subcategory	Biogenesis of c-type cytochromes	Cytochrome c-type biogenesis protein Ccs1/ResB	fig|2529386.9.peg.1233
Respiration	Respiration - no subcategory	Biogenesis of c-type cytochromes	Cytochrome c-type biogenesis protein CcsA/ResC	fig|2529386.9.peg.1231, fig|2529386.9.peg.1232
Respiration	Respiration - no subcategory	Biogenesis of c-type cytochromes	Thiol:disulfide oxidoreductase related to ResA	fig|2529386.9.peg.886, fig|2529386.9.peg.5524, fig|2529386.9.peg.5525
Respiration	Respiration - no subcategory	Biogenesis of c-type cytochromes	Cytochrome c-type biogenesis protein CcdA (DsbD analog)	fig|2529386.9.peg.887, fig|2529386.9.peg.5461
Respiration	Respiration - no subcategory	Soluble cytochromes and functionally related electron carriers	Membrane-attached cytochrome c550	fig|2529386.9.peg.4596
Respiration	Respiration - no subcategory	Soluble cytochromes and functionally related electron carriers	Ferredoxin	fig|2529386.9.peg.1221, fig|2529386.9.peg.6570
Stress Response	Osmotic stress	Osmoregulation	Aquaporin Z	fig|2529386.9.peg.4324
Stress Response	Osmotic stress	Osmoregulation	Glycerol uptake facilitator protein	fig|2529386.9.peg.1777
Stress Response	Osmotic stress	Choline and Betaine Uptake and Betaine Biosynthesis	Glycine betaine transporter OpuD	fig|2529386.9.peg.2418, fig|2529386.9.peg.3450
Stress Response	Osmotic stress	Choline and Betaine Uptake and Betaine Biosynthesis	Glycine betaine ABC transport system, glycine betaine-binding protein OpuAC	fig|2529386.9.peg.6574, fig|2529386.9.peg.7312
Stress Response	Osmotic stress	Choline and Betaine Uptake and Betaine Biosynthesis	Sarcosine oxidase alpha subunit (EC 1.5.3.1)	fig|2529386.9.peg.6506
Stress Response	Osmotic stress	Choline and Betaine Uptake and Betaine Biosynthesis	Glycine betaine ABC transport system, ATP-binding protein OpuAA (EC 3.6.3.32)	fig|2529386.9.peg.6575, fig|2529386.9.peg.7313, fig|2529386.9.peg.7314, fig|2529386.9.peg.7315
Stress Response	Osmotic stress	Choline and Betaine Uptake and Betaine Biosynthesis	Glycine betaine ABC transport system, permease protein OpuAB	fig|2529386.9.peg.6576, fig|2529386.9.peg.7312
Stress Response	Oxidative stress	Protection from Reactive Oxygen Species	Superoxide dismutase [Cu-Zn] precursor (EC 1.15.1.1)	fig|2529386.9.peg.3821
Stress Response	Oxidative stress	Protection from Reactive Oxygen Species	Superoxide dismutase [Fe] (EC 1.15.1.1)	fig|2529386.9.peg.1240, fig|2529386.9.peg.1241
Stress Response	Oxidative stress	Oxidative stress	Ferric uptake regulation protein FUR	fig|2529386.9.peg.4875
Stress Response	Oxidative stress	Oxidative stress	Superoxide dismutase [Mn] (EC 1.15.1.1)	fig|2529386.9.peg.3171, fig|2529386.9.peg.3172, fig|2529386.9.peg.4620
Stress Response	Oxidative stress	Oxidative stress	Organic hydroperoxide resistance transcriptional regulator	fig|2529386.9.peg.4359
Stress Response	Oxidative stress	Oxidative stress	Superoxide dismutase [Cu-Zn] precursor (EC 1.15.1.1)	fig|2529386.9.peg.3821
Stress Response	Oxidative stress	Oxidative stress	Superoxide dismutase [Fe] (EC 1.15.1.1)	fig|2529386.9.peg.1240, fig|2529386.9.peg.1241
Stress Response	Oxidative stress	Oxidative stress	Peroxide stress regulator PerR, FUR family	fig|2529386.9.peg.2445
Stress Response	Oxidative stress	Oxidative stress	Organic hydroperoxide resistance protein	fig|2529386.9.peg.4358
Stress Response	Oxidative stress	Glutathione: Non-redox reactions	Lactoylglutathione lyase (EC 4.4.1.5)	fig|2529386.9.peg.2049, fig|2529386.9.peg.6089
Stress Response	Oxidative stress	CoA disulfide thiol-disulfide redox system	Polysulfide binding and transferase domain	fig|2529386.9.peg.2099
Stress Response	Oxidative stress	CoA disulfide thiol-disulfide redox system	CoA-disulfide reductase (EC 1.8.1.14)	fig|2529386.9.peg.2099
Stress Response	Oxidative stress	Glutathione: Redox cycle	Glutathione peroxidase (EC 1.11.1.9)	fig|2529386.9.peg.459
Stress Response	Oxidative stress	Glutathionylspermidine and Trypanothione	Similarity with glutathionylspermidine synthase (EC 6.3.1.8), group 2	fig|2529386.9.peg.1102, fig|2529386.9.peg.6391
Stress Response	Stress Response - no subcategory	SigmaB stress responce regulation	Serine-protein kinase RsbW (EC 2.7.11.1)	fig|2529386.9.peg.1819
Stress Response	Stress Response - no subcategory	SigmaB stress responce regulation	Serine phosphatase RsbU, regulator of sigma subunit	fig|2529386.9.peg.1816
Stress Response	Stress Response - no subcategory	SigmaB stress responce regulation	RNA polymerase sigma factor SigB	fig|2529386.9.peg.1818
Stress Response	Stress Response - no subcategory	SigmaB stress responce regulation	Anti-sigma B factor antagonist RsbV	fig|2529386.9.peg.1820
Stress Response	Stress Response - no subcategory	Bacterial hemoglobins	Hemoglobin-like protein HbO	fig|2529386.9.peg.1583
Stress Response	Stress Response - no subcategory	Hfl operon	RNA-binding protein Hfq, Bacillus anthracis type 2	fig|2529386.9.peg.1032
Stress Response	Stress Response - no subcategory	Hfl operon	RNA-binding protein Hfq	fig|2529386.9.peg.5395
Stress Response	Stress Response - no subcategory	Hfl operon	GTP-binding protein related to HflX	fig|2529386.9.peg.823
Stress Response	Stress Response - no subcategory	Carbon Starvation	Carbon starvation protein A	fig|2529386.9.peg.3211, fig|2529386.9.peg.3212
Stress Response	Periplasmic Stress	Periplasmic Stress Response	Intramembrane protease RasP/YluC, implicated in cell division based on FtsL cleavage	fig|2529386.9.peg.5246
Metabolism of Aromatic Compounds	Peripheral pathways for catabolism of aromatic compounds	Salicylate ester degradation	salicylate esterase	fig|2529386.9.peg.751
Metabolism of Aromatic Compounds	Peripheral pathways for catabolism of aromatic compounds	Quinate degradation	3-dehydroquinate dehydratase II (EC 4.2.1.10)	fig|2529386.9.peg.4720
Metabolism of Aromatic Compounds	Peripheral pathways for catabolism of aromatic compounds	Benzoate degradation	benzoate MFS transporter BenK	fig|2529386.9.peg.2625, fig|2529386.9.peg.2626
Metabolism of Aromatic Compounds	Metabolism of central aromatic intermediates	Salicylate and gentisate catabolism	salicylate esterase	fig|2529386.9.peg.751
Metabolism of Aromatic Compounds	Metabolism of central aromatic intermediates	Salicylate and gentisate catabolism	Fumarylacetoacetate hydrolase family protein	fig|2529386.9.peg.1651, fig|2529386.9.peg.1652, fig|2529386.9.peg.2794, fig|2529386.9.peg.2795
Metabolism of Aromatic Compounds	Metabolism of central aromatic intermediates	Homogentisate pathway of aromatic compound degradation	Transcriptional regulator, IclR family	fig|2529386.9.peg.6216, fig|2529386.9.peg.6217, fig|2529386.9.peg.6318
Metabolism of Aromatic Compounds	Metabolism of central aromatic intermediates	Homogentisate pathway of aromatic compound degradation	Homogentisate 1,2-dioxygenase (EC 1.13.11.5)	fig|2529386.9.peg.2793
Metabolism of Aromatic Compounds	Metabolism of central aromatic intermediates	Homogentisate pathway of aromatic compound degradation	4-hydroxyphenylpyruvate dioxygenase (EC 1.13.11.27)	fig|2529386.9.peg.2796
Metabolism of Aromatic Compounds	Metabolism of Aromatic Compounds - no subcategory	Gentisate degradation	Fumarylacetoacetate hydrolase family protein	fig|2529386.9.peg.1651, fig|2529386.9.peg.1652, fig|2529386.9.peg.2794, fig|2529386.9.peg.2795
Amino Acids and Derivatives	Glutamine, glutamate, aspartate, asparagine; ammonia assimilation	Glutamine, Glutamate, Aspartate and Asparagine Biosynthesis	L-asparaginase I, cytoplasmic (EC 3.5.1.1)	fig|2529386.9.peg.6183
Amino Acids and Derivatives	Glutamine, glutamate, aspartate, asparagine; ammonia assimilation	Glutamine, Glutamate, Aspartate and Asparagine Biosynthesis	Asparagine synthetase [glutamine-hydrolyzing] (EC 6.3.5.4) AsnB	fig|2529386.9.peg.366
Amino Acids and Derivatives	Glutamine, glutamate, aspartate, asparagine; ammonia assimilation	Glutamine, Glutamate, Aspartate and Asparagine Biosynthesis	Ferredoxin-dependent glutamate synthase (EC 1.4.7.1)	fig|2529386.9.peg.5475
Amino Acids and Derivatives	Glutamine, glutamate, aspartate, asparagine; ammonia assimilation	Glutamine, Glutamate, Aspartate and Asparagine Biosynthesis	L-asparaginase (EC 3.5.1.1)	fig|2529386.9.peg.1204
Amino Acids and Derivatives	Glutamine, glutamate, aspartate, asparagine; ammonia assimilation	Glutamine, Glutamate, Aspartate and Asparagine Biosynthesis	Aspartate--ammonia ligase (EC 6.3.1.1)	fig|2529386.9.peg.853
Amino Acids and Derivatives	Glutamine, glutamate, aspartate, asparagine; ammonia assimilation	Glutamine, Glutamate, Aspartate and Asparagine Biosynthesis	Aspartate aminotransferase (EC 2.6.1.1)	fig|2529386.9.peg.495, fig|2529386.9.peg.496, fig|2529386.9.peg.630, fig|2529386.9.peg.631, fig|2529386.9.peg.1140, fig|2529386.9.peg.2380, fig|2529386.9.peg.2381, fig|2529386.9.peg.2382, fig|2529386.9.peg.2383, fig|2529386.9.peg.2735, fig|2529386.9.peg.2736, fig|2529386.9.peg.5330, fig|2529386.9.peg.5331, fig|2529386.9.peg.6251, fig|2529386.9.peg.6252, fig|2529386.9.peg.6254, fig|2529386.9.peg.6…
Amino Acids and Derivatives	Glutamine, glutamate, aspartate, asparagine; ammonia assimilation	Glutamine, Glutamate, Aspartate and Asparagine Biosynthesis	NAD-specific glutamate dehydrogenase (EC 1.4.1.2)	fig|2529386.9.peg.1209, fig|2529386.9.peg.1210
Amino Acids and Derivatives	Glutamine, glutamate, aspartate, asparagine; ammonia assimilation	Glutamine, Glutamate, Aspartate and Asparagine Biosynthesis	Glutamate racemase (EC 5.1.1.3)	fig|2529386.9.peg.1997, fig|2529386.9.peg.4337
Amino Acids and Derivatives	Glutamine, glutamate, aspartate, asparagine; ammonia assimilation	Glutamine, Glutamate, Aspartate and Asparagine Biosynthesis	Glutaminase (EC 3.5.1.2)	fig|2529386.9.peg.2496, fig|2529386.9.peg.6152
Amino Acids and Derivatives	Glutamine, glutamate, aspartate, asparagine; ammonia assimilation	Glutamine, Glutamate, Aspartate and Asparagine Biosynthesis	Glutamate synthase [NADPH] large chain (EC 1.4.1.13)	fig|2529386.9.peg.6477
Amino Acids and Derivatives	Glutamine, glutamate, aspartate, asparagine; ammonia assimilation	Glutamine, Glutamate, Aspartate and Asparagine Biosynthesis	Glutamine synthetase type I (EC 6.3.1.2)	fig|2529386.9.peg.5407
Amino Acids and Derivatives	Glutamine, glutamate, aspartate, asparagine; ammonia assimilation	Glutamine, Glutamate, Aspartate and Asparagine Biosynthesis	Leucine-responsive regulatory protein, regulator for leucine (or lrp) regulon and high-affinity branched-chain amino acid transport system	fig|2529386.9.peg.5998, fig|2529386.9.peg.5999, fig|2529386.9.peg.6076
Amino Acids and Derivatives	Glutamine, glutamate, aspartate, asparagine; ammonia assimilation	Glutamine, Glutamate, Aspartate and Asparagine Biosynthesis	Asparagine synthetase [glutamine-hydrolyzing] (EC 6.3.5.4) YisO	fig|2529386.9.peg.919, fig|2529386.9.peg.1646
Amino Acids and Derivatives	Glutamine, glutamate, aspartate, asparagine; ammonia assimilation	Glutamine, Glutamate, Aspartate and Asparagine Biosynthesis	Aspartate ammonia-lyase (EC 4.3.1.1)	fig|2529386.9.peg.862, fig|2529386.9.peg.2345, fig|2529386.9.peg.2346, fig|2529386.9.peg.6184, fig|2529386.9.peg.6185
Amino Acids and Derivatives	Glutamine, glutamate, aspartate, asparagine; ammonia assimilation	Glutamate dehydrogenases	NAD-specific glutamate dehydrogenase (EC 1.4.1.2)	fig|2529386.9.peg.1209, fig|2529386.9.peg.1210
Amino Acids and Derivatives	Glutamine, glutamate, aspartate, asparagine; ammonia assimilation	Glutamine synthetases	Glutamine synthetase type I (EC 6.3.1.2)	fig|2529386.9.peg.5407
Amino Acids and Derivatives	Histidine Metabolism	Histidine Degradation	Hut operon positive regulatory protein	fig|2529386.9.peg.5467
Amino Acids and Derivatives	Histidine Metabolism	Histidine Degradation	Formiminoglutamase (EC 3.5.3.8)	fig|2529386.9.peg.5471
Amino Acids and Derivatives	Histidine Metabolism	Histidine Degradation	Imidazolonepropionase (EC 3.5.2.7)	fig|2529386.9.peg.5470
Amino Acids and Derivatives	Histidine Metabolism	Histidine Degradation	Urocanate hydratase (EC 4.2.1.49)	fig|2529386.9.peg.5469
Amino Acids and Derivatives	Histidine Metabolism	Histidine Degradation	Histidine ammonia-lyase (EC 4.3.1.3)	fig|2529386.9.peg.5468
Amino Acids and Derivatives	Histidine Metabolism	Histidine Biosynthesis	Phosphoribosylformimino-5-aminoimidazole carboxamide ribotide isomerase (EC 5.3.1.16)	fig|2529386.9.peg.1323
Amino Acids and Derivatives	Histidine Metabolism	Histidine Biosynthesis	Phosphoribosyl-ATP pyrophosphatase (EC 3.6.1.31)	fig|2529386.9.peg.1320
Amino Acids and Derivatives	Histidine Metabolism	Histidine Biosynthesis	Histidinol-phosphate aminotransferase (EC 2.6.1.9)	fig|2529386.9.peg.1176
Amino Acids and Derivatives	Histidine Metabolism	Histidine Biosynthesis	Imidazoleglycerol-phosphate dehydratase (EC 4.2.1.19)	fig|2529386.9.peg.1325
Amino Acids and Derivatives	Histidine Metabolism	Histidine Biosynthesis	ATP phosphoribosyltransferase regulatory subunit (EC 2.4.2.17)	fig|2529386.9.peg.1329
Amino Acids and Derivatives	Histidine Metabolism	Histidine Biosynthesis	Phosphoribosyl-AMP cyclohydrolase (EC 3.5.4.19)	fig|2529386.9.peg.1321
Amino Acids and Derivatives	Histidine Metabolism	Histidine Biosynthesis	Histidinol dehydrogenase (EC 1.1.1.23)	fig|2529386.9.peg.1326
Amino Acids and Derivatives	Histidine Metabolism	Histidine Biosynthesis	Histidinol-phosphatase (EC 3.1.3.15)	fig|2529386.9.peg.1319
Amino Acids and Derivatives	Arginine; urea cycle, polyamines	Putrescine utilization pathways	Gamma-aminobutyrate:alpha-ketoglutarate aminotransferase (EC 2.6.1.19)	fig|2529386.9.peg.2678
Amino Acids and Derivatives	Arginine; urea cycle, polyamines	Arginine Deiminase Pathway	Arginine/ornithine antiporter ArcD	fig|2529386.9.peg.7310, fig|2529386.9.peg.7311
Amino Acids and Derivatives	Arginine; urea cycle, polyamines	Arginine Deiminase Pathway	Arginine pathway regulatory protein ArgR, repressor of arg regulon	fig|2529386.9.peg.4754
Amino Acids and Derivatives	Arginine; urea cycle, polyamines	Arginine Deiminase Pathway	Ornithine carbamoyltransferase (EC 2.1.3.3)	fig|2529386.9.peg.4822, fig|2529386.9.peg.4823, fig|2529386.9.peg.4824
Amino Acids and Derivatives	Arginine; urea cycle, polyamines	Polyamine Metabolism	Arginine/ornithine antiporter ArcD	fig|2529386.9.peg.7310, fig|2529386.9.peg.7311
Amino Acids and Derivatives	Arginine; urea cycle, polyamines	Polyamine Metabolism	Spermidine synthase (EC 2.5.1.16)	fig|2529386.9.peg.3272, fig|2529386.9.peg.3488, fig|2529386.9.peg.3489
Amino Acids and Derivatives	Arginine; urea cycle, polyamines	Polyamine Metabolism	Spermidine N1-acetyltransferase (EC 2.3.1.57)	fig|2529386.9.peg.3612
Amino Acids and Derivatives	Arginine; urea cycle, polyamines	Polyamine Metabolism	Agmatinase (EC 3.5.3.11)	fig|2529386.9.peg.3273, fig|2529386.9.peg.3274
Amino Acids and Derivatives	Arginine; urea cycle, polyamines	Polyamine Metabolism	S-adenosylmethionine decarboxylase proenzyme (EC 4.1.1.50), prokaryotic class 1B	fig|2529386.9.peg.3487, fig|2529386.9.peg.4235
Amino Acids and Derivatives	Arginine; urea cycle, polyamines	Polyamine Metabolism	Agmatine deiminase (EC 3.5.3.12)	fig|2529386.9.peg.5706
Amino Acids and Derivatives	Arginine; urea cycle, polyamines	Polyamine Metabolism	Arginine decarboxylase (EC 4.1.1.19)	fig|2529386.9.peg.5043
Amino Acids and Derivatives	Arginine; urea cycle, polyamines	Polyamine Metabolism	5'-methylthioadenosine nucleosidase (EC 3.2.2.16)	fig|2529386.9.peg.4484
Amino Acids and Derivatives	Arginine; urea cycle, polyamines	Arginine and Ornithine Degradation	Arginine/ornithine antiporter ArcD	fig|2529386.9.peg.7310, fig|2529386.9.peg.7311
Amino Acids and Derivatives	Arginine; urea cycle, polyamines	Arginine and Ornithine Degradation	Arginine utilization protein RocB	fig|2529386.9.peg.6319
Amino Acids and Derivatives	Arginine; urea cycle, polyamines	Arginine and Ornithine Degradation	Arginase (EC 3.5.3.1)	fig|2529386.9.peg.2903
Amino Acids and Derivatives	Arginine; urea cycle, polyamines	Arginine and Ornithine Degradation	Ornithine aminotransferase (EC 2.6.1.13)	fig|2529386.9.peg.1649
Amino Acids and Derivatives	Arginine; urea cycle, polyamines	Arginine and Ornithine Degradation	Agmatinase (EC 3.5.3.11)	fig|2529386.9.peg.3273, fig|2529386.9.peg.3274
Amino Acids and Derivatives	Arginine; urea cycle, polyamines	Arginine and Ornithine Degradation	Arginine utilization regulatory protein RocR	fig|2529386.9.peg.2506, fig|2529386.9.peg.2507
Amino Acids and Derivatives	Arginine; urea cycle, polyamines	Arginine and Ornithine Degradation	Arginine permease RocE	fig|2529386.9.peg.2215, fig|2529386.9.peg.2216, fig|2529386.9.peg.2217, fig|2529386.9.peg.2293, fig|2529386.9.peg.2502, fig|2529386.9.peg.2503, fig|2529386.9.peg.2504
Amino Acids and Derivatives	Arginine; urea cycle, polyamines	Arginine and Ornithine Degradation	Arginine pathway regulatory protein ArgR, repressor of arg regulon	fig|2529386.9.peg.4754
Amino Acids and Derivatives	Arginine; urea cycle, polyamines	Arginine and Ornithine Degradation	Agmatine deiminase (EC 3.5.3.12)	fig|2529386.9.peg.5706
Amino Acids and Derivatives	Arginine; urea cycle, polyamines	Arginine and Ornithine Degradation	Arginine decarboxylase (EC 4.1.1.19)	fig|2529386.9.peg.5043
Amino Acids and Derivatives	Arginine; urea cycle, polyamines	Arginine and Ornithine Degradation	Delta-1-pyrroline-5-carboxylate dehydrogenase (EC 1.2.1.88)	fig|2529386.9.peg.2697, fig|2529386.9.peg.2698, fig|2529386.9.peg.2699
Amino Acids and Derivatives	Arginine; urea cycle, polyamines	Arginine and Ornithine Degradation	Ornithine carbamoyltransferase (EC 2.1.3.3)	fig|2529386.9.peg.4822, fig|2529386.9.peg.4823, fig|2529386.9.peg.4824
Amino Acids and Derivatives	Lysine, threonine, methionine, and cysteine	Methionine Biosynthesis	Methionine ABC transporter ATP-binding protein	fig|2529386.9.peg.2694, fig|2529386.9.peg.3728
Amino Acids and Derivatives	Lysine, threonine, methionine, and cysteine	Methionine Biosynthesis	Duplicated ATPase component MtsB of energizing module of methionine-regulated ECF transporter	fig|2529386.9.peg.6763, fig|2529386.9.peg.6764, fig|2529386.9.peg.6765
Amino Acids and Derivatives	Lysine, threonine, methionine, and cysteine	Methionine Biosynthesis	S-adenosylmethionine synthetase (EC 2.5.1.6)	fig|2529386.9.peg.3989, fig|2529386.9.peg.3990
Amino Acids and Derivatives	Lysine, threonine, methionine, and cysteine	Methionine Biosynthesis	O-succinylhomoserine sulfhydrylase (EC 2.5.1.48)	fig|2529386.9.peg.3224
Amino Acids and Derivatives	Lysine, threonine, methionine, and cysteine	Methionine Biosynthesis	Cystathionine gamma-lyase (EC 4.4.1.1)	fig|2529386.9.peg.4486, fig|2529386.9.peg.4487
Amino Acids and Derivatives	Lysine, threonine, methionine, and cysteine	Methionine Biosynthesis	Serine acetyltransferase (EC 2.3.1.30)	fig|2529386.9.peg.2978
Amino Acids and Derivatives	Lysine, threonine, methionine, and cysteine	Methionine Biosynthesis	SAM-dependent methlytransferase YrrT	fig|2529386.9.peg.4483, fig|2529386.9.peg.7145
Amino Acids and Derivatives	Lysine, threonine, methionine, and cysteine	Methionine Biosynthesis	Homoserine kinase (EC 2.7.1.39)	fig|2529386.9.peg.655
Amino Acids and Derivatives	Lysine, threonine, methionine, and cysteine	Methionine Biosynthesis	Homoserine O-succinyltransferase (EC 2.3.1.46)	fig|2529386.9.peg.3225, fig|2529386.9.peg.3226
Amino Acids and Derivatives	Lysine, threonine, methionine, and cysteine	Methionine Biosynthesis	5-methyltetrahydropteroyltriglutamate--homocysteine methyltransferase (EC 2.1.1.14)	fig|2529386.9.peg.4992, fig|2529386.9.peg.4993
Amino Acids and Derivatives	Lysine, threonine, methionine, and cysteine	Methionine Biosynthesis	5-methyltetrahydrofolate--homocysteine methyltransferase (EC 2.1.1.13)	fig|2529386.9.peg.4653, fig|2529386.9.peg.4654
Amino Acids and Derivatives	Lysine, threonine, methionine, and cysteine	Methionine Biosynthesis	Cysteine synthase (EC 2.5.1.47)	fig|2529386.9.peg.817, fig|2529386.9.peg.3011, fig|2529386.9.peg.3012
Amino Acids and Derivatives	Lysine, threonine, methionine, and cysteine	Methionine Biosynthesis	O-acetylhomoserine sulfhydrylase (EC 2.5.1.49)	fig|2529386.9.peg.3224, fig|2529386.9.peg.4650, fig|2529386.9.peg.4651
Amino Acids and Derivatives	Lysine, threonine, methionine, and cysteine	Methionine Biosynthesis	S-ribosylhomocysteine lyase (EC 4.4.1.21)	fig|2529386.9.peg.3953
Amino Acids and Derivatives	Lysine, threonine, methionine, and cysteine	Methionine Biosynthesis	Transmembrane component MtsC of energizing module of methionine-regulated ECF transporter	fig|2529386.9.peg.6762
Amino Acids and Derivatives	Lysine, threonine, methionine, and cysteine	Methionine Biosynthesis	5,10-methylenetetrahydrofolate reductase (EC 1.5.1.20)	fig|2529386.9.peg.4652
Amino Acids and Derivatives	Lysine, threonine, methionine, and cysteine	Methionine Biosynthesis	Cystathionine beta-synthase (EC 4.2.1.22)	fig|2529386.9.peg.4485
Amino Acids and Derivatives	Lysine, threonine, methionine, and cysteine	Methionine Biosynthesis	Homoserine dehydrogenase (EC 1.1.1.3)	fig|2529386.9.peg.657, fig|2529386.9.peg.3227, fig|2529386.9.peg.3228, fig|2529386.9.peg.6893, fig|2529386.9.peg.6894
Amino Acids and Derivatives	Lysine, threonine, methionine, and cysteine	Methionine Biosynthesis	Methionine ABC transporter substrate-binding protein	fig|2529386.9.peg.2692, fig|2529386.9.peg.3730, fig|2529386.9.peg.3731
Amino Acids and Derivatives	Lysine, threonine, methionine, and cysteine	Methionine Biosynthesis	Cystathionine gamma-synthase (EC 2.5.1.48)	fig|2529386.9.peg.4650, fig|2529386.9.peg.4651
Amino Acids and Derivatives	Lysine, threonine, methionine, and cysteine	Methionine Biosynthesis	Homoserine O-acetyltransferase (EC 2.3.1.31)	fig|2529386.9.peg.4035
Amino Acids and Derivatives	Lysine, threonine, methionine, and cysteine	Methionine Biosynthesis	S-adenosylhomocysteine nucleosidase (EC 3.2.2.9)	fig|2529386.9.peg.4484
Amino Acids and Derivatives	Lysine, threonine, methionine, and cysteine	Methionine Biosynthesis	Cystathionine beta-lyase (EC 4.4.1.8)	fig|2529386.9.peg.3822, fig|2529386.9.peg.4649
Amino Acids and Derivatives	Lysine, threonine, methionine, and cysteine	Methionine Biosynthesis	Methionine ABC transporter permease protein	fig|2529386.9.peg.2693, fig|2529386.9.peg.3729
Amino Acids and Derivatives	Lysine, threonine, methionine, and cysteine	Methionine Biosynthesis	Methionine transporter MetT	fig|2529386.9.peg.1288
Amino Acids and Derivatives	Lysine, threonine, methionine, and cysteine	Methionine Biosynthesis	Substrate-specific component MtsA of methionine-regulated ECF transporter	fig|2529386.9.peg.6766
Amino Acids and Derivatives	Lysine, threonine, methionine, and cysteine	Threonine degradation	Threonine dehydratase, catabolic (EC 4.3.1.19)	fig|2529386.9.peg.130, fig|2529386.9.peg.7083
Amino Acids and Derivatives	Lysine, threonine, methionine, and cysteine	Threonine degradation	L-threonine 3-dehydrogenase (EC 1.1.1.103)	fig|2529386.9.peg.2331, fig|2529386.9.peg.2332
Amino Acids and Derivatives	Lysine, threonine, methionine, and cysteine	Lysine fermentation	Beta-lysine acetyltransferase (EC 2.3.1.-)	fig|2529386.9.peg.7287
Amino Acids and Derivatives	Lysine, threonine, methionine, and cysteine	Lysine fermentation	3-hydroxybutyryl-CoA dehydratase (EC 4.2.1.55)	fig|2529386.9.peg.1445
Amino Acids and Derivatives	Lysine, threonine, methionine, and cysteine	Lysine fermentation	Lysine 2,3-aminomutase (EC 5.4.3.2)	fig|2529386.9.peg.7284
Amino Acids and Derivatives	Lysine, threonine, methionine, and cysteine	Lysine fermentation	Electron transfer flavoprotein, alpha subunit	fig|2529386.9.peg.4304
Amino Acids and Derivatives	Lysine, threonine, methionine, and cysteine	Lysine fermentation	Acetyl-CoA acetyltransferase (EC 2.3.1.9)	fig|2529386.9.peg.3308, fig|2529386.9.peg.4965, fig|2529386.9.peg.5505
Amino Acids and Derivatives	Lysine, threonine, methionine, and cysteine	Lysine fermentation	Acetoacetyl-CoA reductase (EC 1.1.1.36)	fig|2529386.9.peg.1441
Amino Acids and Derivatives	Lysine, threonine, methionine, and cysteine	Lysine fermentation	Enoyl-CoA hydratase (EC 4.2.1.17)	fig|2529386.9.peg.4302
Amino Acids and Derivatives	Lysine, threonine, methionine, and cysteine	Lysine fermentation	Electron transfer flavoprotein, beta subunit	fig|2529386.9.peg.4303
Amino Acids and Derivatives	Lysine, threonine, methionine, and cysteine	Lysine fermentation	3-hydroxybutyryl-CoA dehydrogenase (EC 1.1.1.157)	fig|2529386.9.peg.3309
Amino Acids and Derivatives	Lysine, threonine, methionine, and cysteine	Lysine Biosynthesis DAP Pathway, GJO scratch	N-acetyl-L,L-diaminopimelate deacetylase (EC 3.5.1.47)	fig|2529386.9.peg.5022
Amino Acids and Derivatives	Lysine, threonine, methionine, and cysteine	Lysine Biosynthesis DAP Pathway, GJO scratch	Diaminopimelate epimerase (EC 5.1.1.7)	fig|2529386.9.peg.3786
Amino Acids and Derivatives	Lysine, threonine, methionine, and cysteine	Lysine Biosynthesis DAP Pathway, GJO scratch	Aspartate-semialdehyde dehydrogenase (EC 1.2.1.11)	fig|2529386.9.peg.5270, fig|2529386.9.peg.7127, fig|2529386.9.peg.7128, fig|2529386.9.peg.7129
Amino Acids and Derivatives	Lysine, threonine, methionine, and cysteine	Lysine Biosynthesis DAP Pathway, GJO scratch	4-hydroxy-tetrahydrodipicolinate synthase (EC 4.3.3.7)	fig|2529386.9.peg.5273
Amino Acids and Derivatives	Lysine, threonine, methionine, and cysteine	Lysine Biosynthesis DAP Pathway, GJO scratch	Diaminopimelate decarboxylase (EC 4.1.1.20)	fig|2529386.9.peg.1311, fig|2529386.9.peg.1312
Amino Acids and Derivatives	Lysine, threonine, methionine, and cysteine	Lysine Biosynthesis DAP Pathway, GJO scratch	N-acetyl-L,L-diaminopimelate aminotransferase (EC 2.6.1.-)	fig|2529386.9.peg.4985
Amino Acids and Derivatives	Lysine, threonine, methionine, and cysteine	Lysine Biosynthesis DAP Pathway, GJO scratch	2,3,4,5-tetrahydropyridine-2,6-dicarboxylate N-acetyltransferase (EC 2.3.1.89)	fig|2529386.9.peg.5021
Amino Acids and Derivatives	Lysine, threonine, methionine, and cysteine	Lysine Biosynthesis DAP Pathway, GJO scratch	4-hydroxy-tetrahydrodipicolinate reductase (EC 1.17.1.8)	fig|2529386.9.peg.1158
Amino Acids and Derivatives	Lysine, threonine, methionine, and cysteine	Lysine Biosynthesis DAP Pathway, GJO scratch	Aspartokinase (EC 2.7.2.4)	fig|2529386.9.peg.849, fig|2529386.9.peg.5271, fig|2529386.9.peg.5272
Amino Acids and Derivatives	Lysine, threonine, methionine, and cysteine	Methionine Degradation	Methionine gamma-lyase (EC 4.4.1.11)	fig|2529386.9.peg.4137
Amino Acids and Derivatives	Lysine, threonine, methionine, and cysteine	Methionine Degradation	Methionine ABC transporter substrate-binding protein	fig|2529386.9.peg.2692, fig|2529386.9.peg.3730, fig|2529386.9.peg.3731
Amino Acids and Derivatives	Lysine, threonine, methionine, and cysteine	Methionine Degradation	Methionine ABC transporter ATP-binding protein	fig|2529386.9.peg.2694, fig|2529386.9.peg.3728
Amino Acids and Derivatives	Lysine, threonine, methionine, and cysteine	Methionine Degradation	S-adenosylmethionine synthetase (EC 2.5.1.6)	fig|2529386.9.peg.3989, fig|2529386.9.peg.3990
Amino Acids and Derivatives	Lysine, threonine, methionine, and cysteine	Methionine Degradation	Cystathionine gamma-lyase (EC 4.4.1.1)	fig|2529386.9.peg.4486, fig|2529386.9.peg.4487
Amino Acids and Derivatives	Lysine, threonine, methionine, and cysteine	Methionine Degradation	S-adenosylhomocysteine nucleosidase (EC 3.2.2.9)	fig|2529386.9.peg.4484
Amino Acids and Derivatives	Lysine, threonine, methionine, and cysteine	Methionine Degradation	Methionine ABC transporter permease protein	fig|2529386.9.peg.2693, fig|2529386.9.peg.3729
Amino Acids and Derivatives	Lysine, threonine, methionine, and cysteine	Methionine Degradation	S-ribosylhomocysteine lyase (EC 4.4.1.21)	fig|2529386.9.peg.3953
Amino Acids and Derivatives	Lysine, threonine, methionine, and cysteine	Methionine Degradation	Methionine transporter MetT	fig|2529386.9.peg.1288
Amino Acids and Derivatives	Lysine, threonine, methionine, and cysteine	Methionine Degradation	Cystathionine beta-synthase (EC 4.2.1.22)	fig|2529386.9.peg.4485
Amino Acids and Derivatives	Lysine, threonine, methionine, and cysteine	Threonine and Homoserine Biosynthesis	Homoserine dehydrogenase (EC 1.1.1.3)	fig|2529386.9.peg.657, fig|2529386.9.peg.3227, fig|2529386.9.peg.3228, fig|2529386.9.peg.6893, fig|2529386.9.peg.6894
Amino Acids and Derivatives	Lysine, threonine, methionine, and cysteine	Threonine and Homoserine Biosynthesis	Aspartate-semialdehyde dehydrogenase (EC 1.2.1.11)	fig|2529386.9.peg.5270, fig|2529386.9.peg.7127, fig|2529386.9.peg.7128, fig|2529386.9.peg.7129
Amino Acids and Derivatives	Lysine, threonine, methionine, and cysteine	Threonine and Homoserine Biosynthesis	Aspartate aminotransferase (EC 2.6.1.1)	fig|2529386.9.peg.495, fig|2529386.9.peg.496, fig|2529386.9.peg.630, fig|2529386.9.peg.631, fig|2529386.9.peg.1140, fig|2529386.9.peg.2380, fig|2529386.9.peg.2381, fig|2529386.9.peg.2382, fig|2529386.9.peg.2383, fig|2529386.9.peg.2735, fig|2529386.9.peg.2736, fig|2529386.9.peg.5330, fig|2529386.9.peg.5331, fig|2529386.9.peg.6251, fig|2529386.9.peg.6252, fig|2529386.9.peg.6254, fig|2529386.9.peg.6…
Amino Acids and Derivatives	Lysine, threonine, methionine, and cysteine	Threonine and Homoserine Biosynthesis	Threonine synthase (EC 4.2.3.1)	fig|2529386.9.peg.656
Amino Acids and Derivatives	Lysine, threonine, methionine, and cysteine	Threonine and Homoserine Biosynthesis	Homoserine kinase (EC 2.7.1.39)	fig|2529386.9.peg.655
Amino Acids and Derivatives	Lysine, threonine, methionine, and cysteine	Threonine and Homoserine Biosynthesis	Aspartokinase (EC 2.7.2.4)	fig|2529386.9.peg.849, fig|2529386.9.peg.5271, fig|2529386.9.peg.5272
Amino Acids and Derivatives	Lysine, threonine, methionine, and cysteine	Cysteine Biosynthesis	Cystathionine gamma-lyase (EC 4.4.1.1)	fig|2529386.9.peg.4486, fig|2529386.9.peg.4487
Amino Acids and Derivatives	Lysine, threonine, methionine, and cysteine	Cysteine Biosynthesis	Adenylylsulfate kinase (EC 2.7.1.25)	fig|2529386.9.peg.1307
Amino Acids and Derivatives	Lysine, threonine, methionine, and cysteine	Cysteine Biosynthesis	Serine acetyltransferase (EC 2.3.1.30)	fig|2529386.9.peg.2978
Amino Acids and Derivatives	Lysine, threonine, methionine, and cysteine	Cysteine Biosynthesis	Cysteine synthase (EC 2.5.1.47)	fig|2529386.9.peg.817, fig|2529386.9.peg.3011, fig|2529386.9.peg.3012
Amino Acids and Derivatives	Lysine, threonine, methionine, and cysteine	Cysteine Biosynthesis	Phosphoadenylyl-sulfate reductase [thioredoxin] (EC 1.8.4.8)	fig|2529386.9.peg.1309
Amino Acids and Derivatives	Lysine, threonine, methionine, and cysteine	Cysteine Biosynthesis	Sulfate permease	fig|2529386.9.peg.1956, fig|2529386.9.peg.2280, fig|2529386.9.peg.5816
Amino Acids and Derivatives	Lysine, threonine, methionine, and cysteine	Cysteine Biosynthesis	Sulfite reductase [NADPH] flavoprotein alpha-component (EC 1.8.1.2)	fig|2529386.9.peg.4003, fig|2529386.9.peg.4004
Amino Acids and Derivatives	Lysine, threonine, methionine, and cysteine	Cysteine Biosynthesis	Cystathionine beta-synthase (EC 4.2.1.22)	fig|2529386.9.peg.4485
Amino Acids and Derivatives	Lysine, threonine, methionine, and cysteine	Lysine Biosynthesis DAP Pathway	N-acetyl-L,L-diaminopimelate deacetylase (EC 3.5.1.47)	fig|2529386.9.peg.5022
Amino Acids and Derivatives	Lysine, threonine, methionine, and cysteine	Lysine Biosynthesis DAP Pathway	Diaminopimelate epimerase (EC 5.1.1.7)	fig|2529386.9.peg.3786
Amino Acids and Derivatives	Lysine, threonine, methionine, and cysteine	Lysine Biosynthesis DAP Pathway	Aspartate-semialdehyde dehydrogenase (EC 1.2.1.11)	fig|2529386.9.peg.5270, fig|2529386.9.peg.7127, fig|2529386.9.peg.7128, fig|2529386.9.peg.7129
Amino Acids and Derivatives	Lysine, threonine, methionine, and cysteine	Lysine Biosynthesis DAP Pathway	4-hydroxy-tetrahydrodipicolinate synthase (EC 4.3.3.7)	fig|2529386.9.peg.5273
Amino Acids and Derivatives	Lysine, threonine, methionine, and cysteine	Lysine Biosynthesis DAP Pathway	Diaminopimelate decarboxylase (EC 4.1.1.20)	fig|2529386.9.peg.1311, fig|2529386.9.peg.1312
Amino Acids and Derivatives	Lysine, threonine, methionine, and cysteine	Lysine Biosynthesis DAP Pathway	N-acetyl-L,L-diaminopimelate aminotransferase (EC 2.6.1.-)	fig|2529386.9.peg.4985
Amino Acids and Derivatives	Lysine, threonine, methionine, and cysteine	Lysine Biosynthesis DAP Pathway	2,3,4,5-tetrahydropyridine-2,6-dicarboxylate N-acetyltransferase (EC 2.3.1.89)	fig|2529386.9.peg.5021
Amino Acids and Derivatives	Lysine, threonine, methionine, and cysteine	Lysine Biosynthesis DAP Pathway	4-hydroxy-tetrahydrodipicolinate reductase (EC 1.17.1.8)	fig|2529386.9.peg.1158
Amino Acids and Derivatives	Lysine, threonine, methionine, and cysteine	Lysine Biosynthesis DAP Pathway	Aspartokinase (EC 2.7.2.4)	fig|2529386.9.peg.849, fig|2529386.9.peg.5271, fig|2529386.9.peg.5272
Amino Acids and Derivatives	Branched-chain amino acids	Isoleucine degradation	Transcriptional regulator BkdR of isoleucine and valine catabolism operon	fig|2529386.9.peg.4765, fig|2529386.9.peg.4766, fig|2529386.9.peg.4767, fig|2529386.9.peg.4768
Amino Acids and Derivatives	Branched-chain amino acids	Isoleucine degradation	Enoyl-CoA hydratase (EC 4.2.1.17)	fig|2529386.9.peg.4302
Amino Acids and Derivatives	Branched-chain amino acids	Isoleucine degradation	Branched-chain amino acid aminotransferase (EC 2.6.1.42)	fig|2529386.9.peg.804, fig|2529386.9.peg.1338
Amino Acids and Derivatives	Branched-chain amino acids	Isoleucine degradation	Dihydrolipoamide acyltransferase component of branched-chain alpha-keto acid dehydrogenase complex (EC 2.3.1.168)	fig|2529386.9.peg.4776
Amino Acids and Derivatives	Branched-chain amino acids	Isoleucine degradation	Branched-chain alpha-keto acid dehydrogenase, E1 component, beta subunit (EC 1.2.4.4)	fig|2529386.9.peg.4775
Amino Acids and Derivatives	Branched-chain amino acids	Isoleucine degradation	Branched-chain alpha-keto acid dehydrogenase, E1 component, alpha subunit (EC 1.2.4.4)	fig|2529386.9.peg.4774
Amino Acids and Derivatives	Branched-chain amino acids	Isoleucine degradation	3-ketoacyl-CoA thiolase (EC 2.3.1.16)	fig|2529386.9.peg.4965, fig|2529386.9.peg.5505
Amino Acids and Derivatives	Branched-chain amino acids	Isoleucine degradation	Dihydrolipoamide dehydrogenase of branched-chain alpha-keto acid dehydrogenase (EC 1.8.1.4)	fig|2529386.9.peg.4772, fig|2529386.9.peg.4773
Amino Acids and Derivatives	Branched-chain amino acids	Branched-Chain Amino Acid Biosynthesis	3-isopropylmalate dehydratase small subunit (EC 4.2.1.33)	fig|2529386.9.peg.1330
Amino Acids and Derivatives	Branched-chain amino acids	Branched-Chain Amino Acid Biosynthesis	2-isopropylmalate synthase (EC 2.3.3.13)	fig|2529386.9.peg.1333, fig|2529386.9.peg.1334
Amino Acids and Derivatives	Branched-chain amino acids	Branched-Chain Amino Acid Biosynthesis	Branched-chain amino acid aminotransferase (EC 2.6.1.42)	fig|2529386.9.peg.804, fig|2529386.9.peg.1338
Amino Acids and Derivatives	Branched-chain amino acids	Branched-Chain Amino Acid Biosynthesis	3-isopropylmalate dehydrogenase (EC 1.1.1.85)	fig|2529386.9.peg.1332
Amino Acids and Derivatives	Branched-chain amino acids	Branched-Chain Amino Acid Biosynthesis	Threonine dehydratase, catabolic (EC 4.3.1.19)	fig|2529386.9.peg.130, fig|2529386.9.peg.7083
Amino Acids and Derivatives	Branched-chain amino acids	Branched-Chain Amino Acid Biosynthesis	3-isopropylmalate dehydratase large subunit (EC 4.2.1.33)	fig|2529386.9.peg.1331
Amino Acids and Derivatives	Branched-chain amino acids	Branched-Chain Amino Acid Biosynthesis	Threonine dehydratase biosynthetic (EC 4.3.1.19)	fig|2529386.9.peg.799
Amino Acids and Derivatives	Branched-chain amino acids	Branched-Chain Amino Acid Biosynthesis	Acetolactate synthase large subunit (EC 2.2.1.6)	fig|2529386.9.peg.803, fig|2529386.9.peg.1337
Amino Acids and Derivatives	Branched-chain amino acids	Branched-Chain Amino Acid Biosynthesis	Dihydroxy-acid dehydratase (EC 4.2.1.9)	fig|2529386.9.peg.800
Amino Acids and Derivatives	Branched-chain amino acids	Branched-Chain Amino Acid Biosynthesis	Leucine-responsive regulatory protein, regulator for leucine (or lrp) regulon and high-affinity branched-chain amino acid transport system	fig|2529386.9.peg.5998, fig|2529386.9.peg.5999, fig|2529386.9.peg.6076
Amino Acids and Derivatives	Branched-chain amino acids	Branched-Chain Amino Acid Biosynthesis	Acetolactate synthase small subunit (EC 2.2.1.6)	fig|2529386.9.peg.802, fig|2529386.9.peg.1336
Amino Acids and Derivatives	Branched-chain amino acids	HMG CoA Synthesis	Hydroxymethylglutaryl-CoA lyase (EC 4.1.3.4)	fig|2529386.9.peg.6981
Amino Acids and Derivatives	Branched-chain amino acids	HMG CoA Synthesis	Methylglutaconyl-CoA hydratase (EC 4.2.1.18)	fig|2529386.9.peg.6980
Amino Acids and Derivatives	Branched-chain amino acids	HMG CoA Synthesis	Methylcrotonyl-CoA carboxylase carboxyl transferase subunit (EC 6.4.1.4)	fig|2529386.9.peg.6979
Amino Acids and Derivatives	Branched-chain amino acids	HMG CoA Synthesis	Biotin carboxylase of methylcrotonyl-CoA carboxylase (EC 6.3.4.14)	fig|2529386.9.peg.6983
Amino Acids and Derivatives	Branched-chain amino acids	HMG CoA Synthesis	Acetoacetyl-CoA synthetase [leucine] (EC 6.2.1.16)	fig|2529386.9.peg.6978
Amino Acids and Derivatives	Branched-chain amino acids	HMG CoA Synthesis	Isovaleryl-CoA dehydrogenase (EC 1.3.8.4)	fig|2529386.9.peg.6984, fig|2529386.9.peg.6985
Amino Acids and Derivatives	Branched-chain amino acids	HMG CoA Synthesis	Biotin carboxyl carrier protein of methylcrotonyl-CoA carboxylase	fig|2529386.9.peg.6982
Amino Acids and Derivatives	Branched-chain amino acids	Valine degradation	Transcriptional regulator BkdR of isoleucine and valine catabolism operon	fig|2529386.9.peg.4765, fig|2529386.9.peg.4766, fig|2529386.9.peg.4767, fig|2529386.9.peg.4768
Amino Acids and Derivatives	Branched-chain amino acids	Valine degradation	Branched-chain amino acid aminotransferase (EC 2.6.1.42)	fig|2529386.9.peg.804, fig|2529386.9.peg.1338
Amino Acids and Derivatives	Branched-chain amino acids	Valine degradation	3-hydroxyisobutyrate dehydrogenase (EC 1.1.1.31)	fig|2529386.9.peg.7228
Amino Acids and Derivatives	Branched-chain amino acids	Valine degradation	Methylmalonate-semialdehyde dehydrogenase (EC 1.2.1.27)	fig|2529386.9.peg.7227
Amino Acids and Derivatives	Branched-chain amino acids	Valine degradation	Branched-chain alpha-keto acid dehydrogenase, E1 component, alpha subunit (EC 1.2.4.4)	fig|2529386.9.peg.4774
Amino Acids and Derivatives	Branched-chain amino acids	Valine degradation	3-hydroxyisobutyryl-CoA hydrolase (EC 3.1.2.4)	fig|2529386.9.peg.7224, fig|2529386.9.peg.7225
Amino Acids and Derivatives	Branched-chain amino acids	Valine degradation	Enoyl-CoA hydratase (EC 4.2.1.17)	fig|2529386.9.peg.4302
Amino Acids and Derivatives	Branched-chain amino acids	Valine degradation	Dihydrolipoamide acyltransferase component of branched-chain alpha-keto acid dehydrogenase complex (EC 2.3.1.168)	fig|2529386.9.peg.4776
Amino Acids and Derivatives	Branched-chain amino acids	Valine degradation	Branched-chain alpha-keto acid dehydrogenase, E1 component, beta subunit (EC 1.2.4.4)	fig|2529386.9.peg.4775
Amino Acids and Derivatives	Branched-chain amino acids	Valine degradation	Dihydrolipoamide dehydrogenase of branched-chain alpha-keto acid dehydrogenase (EC 1.8.1.4)	fig|2529386.9.peg.4772, fig|2529386.9.peg.4773
Amino Acids and Derivatives	Branched-chain amino acids	Leucine Biosynthesis	3-isopropylmalate dehydratase small subunit (EC 4.2.1.33)	fig|2529386.9.peg.1330
Amino Acids and Derivatives	Branched-chain amino acids	Leucine Biosynthesis	3-isopropylmalate dehydratase large subunit (EC 4.2.1.33)	fig|2529386.9.peg.1331
Amino Acids and Derivatives	Branched-chain amino acids	Leucine Biosynthesis	2-isopropylmalate synthase (EC 2.3.3.13)	fig|2529386.9.peg.1333, fig|2529386.9.peg.1334
Amino Acids and Derivatives	Branched-chain amino acids	Leucine Biosynthesis	Branched-chain amino acid aminotransferase (EC 2.6.1.42)	fig|2529386.9.peg.804, fig|2529386.9.peg.1338
Amino Acids and Derivatives	Branched-chain amino acids	Leucine Biosynthesis	3-isopropylmalate dehydrogenase (EC 1.1.1.85)	fig|2529386.9.peg.1332
Amino Acids and Derivatives	Aromatic amino acids and derivatives	Common Pathway For Synthesis of Aromatic Compounds (DAHP synthase to chorismate)	Shikimate kinase I (EC 2.7.1.71)	fig|2529386.9.peg.4675
Amino Acids and Derivatives	Aromatic amino acids and derivatives	Common Pathway For Synthesis of Aromatic Compounds (DAHP synthase to chorismate)	Shikimate 5-dehydrogenase I alpha (EC 1.1.1.25)	fig|2529386.9.peg.4538
Amino Acids and Derivatives	Aromatic amino acids and derivatives	Common Pathway For Synthesis of Aromatic Compounds (DAHP synthase to chorismate)	3-dehydroquinate dehydratase II (EC 4.2.1.10)	fig|2529386.9.peg.4720
Amino Acids and Derivatives	Aromatic amino acids and derivatives	Common Pathway For Synthesis of Aromatic Compounds (DAHP synthase to chorismate)	2-keto-3-deoxy-D-arabino-heptulosonate-7-phosphate synthase I beta (EC 2.5.1.54)	fig|2529386.9.peg.6366
Amino Acids and Derivatives	Aromatic amino acids and derivatives	Common Pathway For Synthesis of Aromatic Compounds (DAHP synthase to chorismate)	3-dehydroquinate synthase (EC 4.2.3.4)	fig|2529386.9.peg.1177
Amino Acids and Derivatives	Aromatic amino acids and derivatives	Common Pathway For Synthesis of Aromatic Compounds (DAHP synthase to chorismate)	Chorismate synthase (EC 4.2.3.5)	fig|2529386.9.peg.1178, fig|2529386.9.peg.1179, fig|2529386.9.peg.6367
Amino Acids and Derivatives	Aromatic amino acids and derivatives	Chorismate: Intermediate for synthesis of Tryptophan, PAPA antibiotics, PABA, 3-hydroxyanthranilate and more.	Phosphoribosylformimino-5-aminoimidazole carboxamide ribotide isomerase (EC 5.3.1.16)	fig|2529386.9.peg.1323
Amino Acids and Derivatives	Aromatic amino acids and derivatives	Chorismate: Intermediate for synthesis of Tryptophan, PAPA antibiotics, PABA, 3-hydroxyanthranilate and more.	Isochorismatase (EC 3.3.2.1) of siderophore biosynthesis	fig|2529386.9.peg.7209
Amino Acids and Derivatives	Aromatic amino acids and derivatives	Chorismate: Intermediate for synthesis of Tryptophan, PAPA antibiotics, PABA, 3-hydroxyanthranilate and more.	Anthranilate synthase, amidotransferase component (EC 4.1.3.27)	fig|2529386.9.peg.1527
Amino Acids and Derivatives	Aromatic amino acids and derivatives	Chorismate: Intermediate for synthesis of Tryptophan, PAPA antibiotics, PABA, 3-hydroxyanthranilate and more.	Aminodeoxychorismate lyase (EC 4.1.3.38)	fig|2529386.9.peg.3005, fig|2529386.9.peg.3006
Amino Acids and Derivatives	Aromatic amino acids and derivatives	Chorismate: Intermediate for synthesis of Tryptophan, PAPA antibiotics, PABA, 3-hydroxyanthranilate and more.	Tryptophan synthase alpha chain (EC 4.2.1.20)	fig|2529386.9.peg.1521
Amino Acids and Derivatives	Aromatic amino acids and derivatives	Chorismate: Intermediate for synthesis of Tryptophan, PAPA antibiotics, PABA, 3-hydroxyanthranilate and more.	Anthranilate phosphoribosyltransferase (EC 2.4.2.18)	fig|2529386.9.peg.1525, fig|2529386.9.peg.1526
Amino Acids and Derivatives	Aromatic amino acids and derivatives	Chorismate: Intermediate for synthesis of Tryptophan, PAPA antibiotics, PABA, 3-hydroxyanthranilate and more.	Tryptophan synthase beta chain (EC 4.2.1.20)	fig|2529386.9.peg.1522
Amino Acids and Derivatives	Aromatic amino acids and derivatives	Chorismate: Intermediate for synthesis of Tryptophan, PAPA antibiotics, PABA, 3-hydroxyanthranilate and more.	Indole-3-glycerol phosphate synthase (EC 4.1.1.48)	fig|2529386.9.peg.1524
Amino Acids and Derivatives	Aromatic amino acids and derivatives	Chorismate: Intermediate for synthesis of Tryptophan, PAPA antibiotics, PABA, 3-hydroxyanthranilate and more.	Anthranilate synthase, aminase component (EC 4.1.3.27)	fig|2529386.9.peg.1528
Amino Acids and Derivatives	Aromatic amino acids and derivatives	Chorismate: Intermediate for synthesis of Tryptophan, PAPA antibiotics, PABA, 3-hydroxyanthranilate and more.	Phosphoribosylanthranilate isomerase (EC 5.3.1.24)	fig|2529386.9.peg.1523
Amino Acids and Derivatives	Aromatic amino acids and derivatives	Chorismate: Intermediate for synthesis of Tryptophan, PAPA antibiotics, PABA, 3-hydroxyanthranilate and more.	Isochorismate synthase (EC 5.4.4.2) of siderophore biosynthesis	fig|2529386.9.peg.7211, fig|2529386.9.peg.7212
Amino Acids and Derivatives	Aromatic amino acids and derivatives	Chorismate: Intermediate for synthesis of Tryptophan, PAPA antibiotics, PABA, 3-hydroxyanthranilate and more.	Isochorismate synthase (EC 5.4.4.2)	fig|2529386.9.peg.3860, fig|2529386.9.peg.3861, fig|2529386.9.peg.7211, fig|2529386.9.peg.7212
Amino Acids and Derivatives	Aromatic amino acids and derivatives	Chorismate: Intermediate for synthesis of Tryptophan, PAPA antibiotics, PABA, 3-hydroxyanthranilate and more.	Para-aminobenzoate synthase, aminase component (EC 2.6.1.85)	fig|2529386.9.peg.3009, fig|2529386.9.peg.3010
Amino Acids and Derivatives	Aromatic amino acids and derivatives	Chorismate: Intermediate for synthesis of Tryptophan, PAPA antibiotics, PABA, 3-hydroxyanthranilate and more.	Para-aminobenzoate synthase, amidotransferase component (EC 2.6.1.85)	fig|2529386.9.peg.3007, fig|2529386.9.peg.3008
Amino Acids and Derivatives	Aromatic amino acids and derivatives	Chorismate: Intermediate for synthesis of Tryptophan, PAPA antibiotics, PABA, 3-hydroxyanthranilate and more.	Isochorismatase (EC 3.3.2.1)	fig|2529386.9.peg.1070, fig|2529386.9.peg.2695, fig|2529386.9.peg.4647, fig|2529386.9.peg.4648, fig|2529386.9.peg.6000, fig|2529386.9.peg.6360
Amino Acids and Derivatives	Aromatic amino acids and derivatives	Phenylalanine and Tyrosine Branches from Chorismate	Chorismate mutase I (EC 5.4.99.5)	fig|2529386.9.peg.6366
Amino Acids and Derivatives	Aromatic amino acids and derivatives	Phenylalanine and Tyrosine Branches from Chorismate	Prephenate dehydratase (EC 4.2.1.51)	fig|2529386.9.peg.4405, fig|2529386.9.peg.4406
Amino Acids and Derivatives	Aromatic amino acids and derivatives	Phenylalanine and Tyrosine Branches from Chorismate	Biosynthetic Aromatic amino acid aminotransferase beta (EC 2.6.1.57)	fig|2529386.9.peg.1176
Amino Acids and Derivatives	Aromatic amino acids and derivatives	Phenylalanine and Tyrosine Branches from Chorismate	Prephenate dehydrogenase (EC 1.3.1.12)	fig|2529386.9.peg.6368
Amino Acids and Derivatives	Aromatic amino acids and derivatives	Phenylalanine and Tyrosine Branches from Chorismate	Biosynthetic Aromatic amino acid aminotransferase alpha (EC 2.6.1.57)	fig|2529386.9.peg.1140
Amino Acids and Derivatives	Aromatic amino acids and derivatives	Tryptophan synthesis	Anthranilate synthase, amidotransferase component (EC 4.1.3.27)	fig|2529386.9.peg.1527
Amino Acids and Derivatives	Aromatic amino acids and derivatives	Tryptophan synthesis	Aminodeoxychorismate lyase (EC 4.1.3.38)	fig|2529386.9.peg.3005, fig|2529386.9.peg.3006
Amino Acids and Derivatives	Aromatic amino acids and derivatives	Tryptophan synthesis	Tryptophan synthase alpha chain (EC 4.2.1.20)	fig|2529386.9.peg.1521
Amino Acids and Derivatives	Aromatic amino acids and derivatives	Tryptophan synthesis	Para-aminobenzoate synthase, aminase component (EC 2.6.1.85)	fig|2529386.9.peg.3009, fig|2529386.9.peg.3010
Amino Acids and Derivatives	Aromatic amino acids and derivatives	Tryptophan synthesis	Anthranilate phosphoribosyltransferase (EC 2.4.2.18)	fig|2529386.9.peg.1525, fig|2529386.9.peg.1526
Amino Acids and Derivatives	Aromatic amino acids and derivatives	Tryptophan synthesis	Tryptophan synthase beta chain (EC 4.2.1.20)	fig|2529386.9.peg.1522
Amino Acids and Derivatives	Aromatic amino acids and derivatives	Tryptophan synthesis	Indole-3-glycerol phosphate synthase (EC 4.1.1.48)	fig|2529386.9.peg.1524
Amino Acids and Derivatives	Aromatic amino acids and derivatives	Tryptophan synthesis	Para-aminobenzoate synthase, amidotransferase component (EC 2.6.1.85)	fig|2529386.9.peg.3007, fig|2529386.9.peg.3008
Amino Acids and Derivatives	Aromatic amino acids and derivatives	Tryptophan synthesis	Anthranilate synthase, aminase component (EC 4.1.3.27)	fig|2529386.9.peg.1528
Amino Acids and Derivatives	Aromatic amino acids and derivatives	Tryptophan synthesis	Phosphoribosylanthranilate isomerase (EC 5.3.1.24)	fig|2529386.9.peg.1523
Amino Acids and Derivatives	Aromatic amino acids and derivatives	Aromatic amino acid degradation	Tryptophan 2,3-dioxygenase (EC 1.13.11.11)	fig|2529386.9.peg.6611
Amino Acids and Derivatives	Aromatic amino acids and derivatives	Aromatic amino acid degradation	4-hydroxyphenylpyruvate dioxygenase (EC 1.13.11.27)	fig|2529386.9.peg.2796
Amino Acids and Derivatives	Aromatic amino acids and derivatives	Aromatic amino acid degradation	Kynurenine formamidase, bacterial (EC 3.5.1.9)	fig|2529386.9.peg.2630, fig|2529386.9.peg.6610
Amino Acids and Derivatives	Aromatic amino acids and derivatives	Aromatic amino acid degradation	Phenylalanine-4-hydroxylase (EC 1.14.16.1)	fig|2529386.9.peg.4504, fig|2529386.9.peg.4505
Amino Acids and Derivatives	Proline and 4-hydroxyproline	Proline Synthesis	Pyrroline-5-carboxylate reductase (EC 1.5.1.2)	fig|2529386.9.peg.2853, fig|2529386.9.peg.4809, fig|2529386.9.peg.6164, fig|2529386.9.peg.6320
Amino Acids and Derivatives	Proline and 4-hydroxyproline	Proline Synthesis	Gamma-glutamyl phosphate reductase (EC 1.2.1.41)	fig|2529386.9.peg.6324
Amino Acids and Derivatives	Proline and 4-hydroxyproline	Proline Synthesis	RNA-binding C-terminal domain PUA	fig|2529386.9.peg.6322, fig|2529386.9.peg.6323
Amino Acids and Derivatives	Proline and 4-hydroxyproline	Proline Synthesis	Glutamate 5-kinase (EC 2.7.2.11)	fig|2529386.9.peg.6322, fig|2529386.9.peg.6323
Amino Acids and Derivatives	Proline and 4-hydroxyproline	Proline, 4-hydroxyproline uptake and utilization	4-hydroxyproline epimerase (EC 5.1.1.8)	fig|2529386.9.peg.6512
Amino Acids and Derivatives	Proline and 4-hydroxyproline	Proline, 4-hydroxyproline uptake and utilization	1-pyrroline-4-hydroxy-2-carboxylate deaminase (EC 3.5.4.22)	fig|2529386.9.peg.6516
Amino Acids and Derivatives	Proline and 4-hydroxyproline	Proline, 4-hydroxyproline uptake and utilization	Proline dehydrogenase (EC 1.5.99.8) (Proline oxidase)	fig|2529386.9.peg.2734
Amino Acids and Derivatives	Proline and 4-hydroxyproline	Proline, 4-hydroxyproline uptake and utilization	L-Proline/Glycine betaine transporter ProP	fig|2529386.9.peg.6286
Amino Acids and Derivatives	Proline and 4-hydroxyproline	Proline, 4-hydroxyproline uptake and utilization	D-amino-acid oxidase (EC 1.4.3.3)	fig|2529386.9.peg.6510, fig|2529386.9.peg.6511
Amino Acids and Derivatives	Proline and 4-hydroxyproline	Proline, 4-hydroxyproline uptake and utilization	Delta-1-pyrroline-5-carboxylate dehydrogenase (EC 1.2.1.88)	fig|2529386.9.peg.2697, fig|2529386.9.peg.2698, fig|2529386.9.peg.2699
Amino Acids and Derivatives	Proline and 4-hydroxyproline	Proline, 4-hydroxyproline uptake and utilization	Similar to eukaryotic Peptidyl prolyl 4-hydroxylase, alpha subunit (EC 1.14.11.2)	fig|2529386.9.peg.4674
Amino Acids and Derivatives	Proline and 4-hydroxyproline	Proline, 4-hydroxyproline uptake and utilization	Aldehyde dehydrogenase (EC 1.2.1.3) in 4-hydroxyproline catabolic gene cluster	fig|2529386.9.peg.6517
Amino Acids and Derivatives	Alanine, serine, and glycine	Glycine Biosynthesis	2-amino-3-ketobutyrate coenzyme A ligase (EC 2.3.1.29)	fig|2529386.9.peg.2333
Amino Acids and Derivatives	Alanine, serine, and glycine	Glycine Biosynthesis	Serine hydroxymethyltransferase (EC 2.1.2.1)	fig|2529386.9.peg.3345
Amino Acids and Derivatives	Alanine, serine, and glycine	Glycine Biosynthesis	L-threonine 3-dehydrogenase (EC 1.1.1.103)	fig|2529386.9.peg.2331, fig|2529386.9.peg.2332
Amino Acids and Derivatives	Alanine, serine, and glycine	Alanine biosynthesis	Branched-chain amino acid aminotransferase (EC 2.6.1.42)	fig|2529386.9.peg.804, fig|2529386.9.peg.1338
Amino Acids and Derivatives	Alanine, serine, and glycine	Alanine biosynthesis	Cysteine desulfurase (EC 2.8.1.7)	fig|2529386.9.peg.4410, fig|2529386.9.peg.4457
Amino Acids and Derivatives	Alanine, serine, and glycine	Alanine biosynthesis	Alanine racemase (EC 5.1.1.1)	fig|2529386.9.peg.502, fig|2529386.9.peg.2776, fig|2529386.9.peg.2777
Amino Acids and Derivatives	Alanine, serine, and glycine	Alanine biosynthesis	Iron-sulfur cluster regulator IscR	fig|2529386.9.peg.4455, fig|2529386.9.peg.4456
Amino Acids and Derivatives	Alanine, serine, and glycine	Serine Biosynthesis	D-3-phosphoglycerate dehydrogenase (EC 1.1.1.95)	fig|2529386.9.peg.5994
Amino Acids and Derivatives	Alanine, serine, and glycine	Serine Biosynthesis	Serine hydroxymethyltransferase (EC 2.1.2.1)	fig|2529386.9.peg.3345
Amino Acids and Derivatives	Alanine, serine, and glycine	Serine Biosynthesis	Phosphoserine aminotransferase (EC 2.6.1.52)	fig|2529386.9.peg.5993
Amino Acids and Derivatives	Alanine, serine, and glycine	Glycine cleavage system	Glycine cleavage system H protein	fig|2529386.9.peg.3722
Amino Acids and Derivatives	Alanine, serine, and glycine	Glycine cleavage system	Glycine dehydrogenase [decarboxylating] (glycine cleavage system P2 protein) (EC 1.4.4.2)	fig|2529386.9.peg.4688
Amino Acids and Derivatives	Alanine, serine, and glycine	Glycine cleavage system	Glycine dehydrogenase [decarboxylating] (glycine cleavage system P1 protein) (EC 1.4.4.2)	fig|2529386.9.peg.4687
Amino Acids and Derivatives	Alanine, serine, and glycine	Glycine cleavage system	Sodium/glycine symporter GlyP	fig|2529386.9.peg.7195, fig|2529386.9.peg.7196
Amino Acids and Derivatives	Alanine, serine, and glycine	Glycine cleavage system	Aminomethyltransferase (glycine cleavage system T protein) (EC 2.1.2.10)	fig|2529386.9.peg.4686
Amino Acids and Derivatives	Alanine, serine, and glycine	Glycine and Serine Utilization	L-serine dehydratase, alpha subunit (EC 4.3.1.17)	fig|2529386.9.peg.4808, fig|2529386.9.peg.6007
Amino Acids and Derivatives	Alanine, serine, and glycine	Glycine and Serine Utilization	L-serine dehydratase, beta subunit (EC 4.3.1.17)	fig|2529386.9.peg.4807, fig|2529386.9.peg.6005, fig|2529386.9.peg.6006
Amino Acids and Derivatives	Alanine, serine, and glycine	Glycine and Serine Utilization	Glycine dehydrogenase [decarboxylating] (glycine cleavage system P1 protein) (EC 1.4.4.2)	fig|2529386.9.peg.4687
Amino Acids and Derivatives	Alanine, serine, and glycine	Glycine and Serine Utilization	Cystathionine gamma-lyase (EC 4.4.1.1)	fig|2529386.9.peg.4486, fig|2529386.9.peg.4487
Amino Acids and Derivatives	Alanine, serine, and glycine	Glycine and Serine Utilization	Serine hydroxymethyltransferase (EC 2.1.2.1)	fig|2529386.9.peg.3345
Amino Acids and Derivatives	Alanine, serine, and glycine	Glycine and Serine Utilization	Threonine dehydratase, catabolic (EC 4.3.1.19)	fig|2529386.9.peg.130, fig|2529386.9.peg.7083
Amino Acids and Derivatives	Alanine, serine, and glycine	Glycine and Serine Utilization	Serine transporter	fig|2529386.9.peg.5812, fig|2529386.9.peg.5813, fig|2529386.9.peg.6008
Amino Acids and Derivatives	Alanine, serine, and glycine	Glycine and Serine Utilization	Aminomethyltransferase (glycine cleavage system T protein) (EC 2.1.2.10)	fig|2529386.9.peg.4686
Amino Acids and Derivatives	Alanine, serine, and glycine	Glycine and Serine Utilization	Cystathionine beta-synthase (EC 4.2.1.22)	fig|2529386.9.peg.4485
Amino Acids and Derivatives	Alanine, serine, and glycine	Glycine and Serine Utilization	D-3-phosphoglycerate dehydrogenase (EC 1.1.1.95)	fig|2529386.9.peg.5994
Amino Acids and Derivatives	Alanine, serine, and glycine	Glycine and Serine Utilization	Glycine dehydrogenase [decarboxylating] (glycine cleavage system P2 protein) (EC 1.4.4.2)	fig|2529386.9.peg.4688
Amino Acids and Derivatives	Alanine, serine, and glycine	Glycine and Serine Utilization	Phosphoserine aminotransferase (EC 2.6.1.52)	fig|2529386.9.peg.5993
Amino Acids and Derivatives	Alanine, serine, and glycine	Glycine and Serine Utilization	Seryl-tRNA synthetase (EC 6.1.1.11)	fig|2529386.9.peg.3090
Amino Acids and Derivatives	Alanine, serine, and glycine	Glycine and Serine Utilization	Glycine cleavage system H protein	fig|2529386.9.peg.3722
Amino Acids and Derivatives	Alanine, serine, and glycine	Glycine and Serine Utilization	2-amino-3-ketobutyrate coenzyme A ligase (EC 2.3.1.29)	fig|2529386.9.peg.2333
Amino Acids and Derivatives	Alanine, serine, and glycine	Glycine and Serine Utilization	L-serine dehydratase, (PLP)-dependent (EC 4.3.1.17)	fig|2529386.9.peg.130, fig|2529386.9.peg.7083
Amino Acids and Derivatives	Alanine, serine, and glycine	Glycine and Serine Utilization	Glycerate kinase (EC 2.7.1.31)	fig|2529386.9.peg.2904
Sulfur Metabolism	Sulfur Metabolism - no subcategory	Thioredoxin-disulfide reductase	Thiol peroxidase, Tpx-type (EC 1.11.1.15)	fig|2529386.9.peg.4155
Sulfur Metabolism	Sulfur Metabolism - no subcategory	Thioredoxin-disulfide reductase	Thiol peroxidase, Bcp-type (EC 1.11.1.15)	fig|2529386.9.peg.2446
Sulfur Metabolism	Sulfur Metabolism - no subcategory	Thioredoxin-disulfide reductase	Thioredoxin reductase (EC 1.8.1.9)	fig|2529386.9.peg.1205, fig|2529386.9.peg.2638, fig|2529386.9.peg.2639, fig|2529386.9.peg.3563, fig|2529386.9.peg.3564, fig|2529386.9.peg.3797, fig|2529386.9.peg.3798
Phosphorus Metabolism	Phosphorus Metabolism - no subcategory	Phosphate metabolism	Manganese-dependent inorganic pyrophosphatase (EC 3.6.1.1)	fig|2529386.9.peg.6525, fig|2529386.9.peg.6526
Phosphorus Metabolism	Phosphorus Metabolism - no subcategory	Phosphate metabolism	Exopolyphosphatase (EC 3.6.1.11)	fig|2529386.9.peg.5004
Phosphorus Metabolism	Phosphorus Metabolism - no subcategory	Phosphate metabolism	Phosphate transport system regulatory protein PhoU	fig|2529386.9.peg.4633, fig|2529386.9.peg.4634
Phosphorus Metabolism	Phosphorus Metabolism - no subcategory	Phosphate metabolism	Alkaline phosphatase synthesis transcriptional regulatory protein PhoP	fig|2529386.9.peg.4224
Phosphorus Metabolism	Phosphorus Metabolism - no subcategory	Phosphate metabolism	Probable low-affinity inorganic phosphate transporter	fig|2529386.9.peg.1263
Phosphorus Metabolism	Phosphorus Metabolism - no subcategory	Phosphate metabolism	Predicted ATPase related to phosphate starvation-inducible protein PhoH	fig|2529386.9.peg.5055, fig|2529386.9.peg.5056
Phosphorus Metabolism	Phosphorus Metabolism - no subcategory	Phosphate metabolism	Alkaline phosphatase (EC 3.1.3.1)	fig|2529386.9.peg.4520, fig|2529386.9.peg.4521, fig|2529386.9.peg.6309, fig|2529386.9.peg.6310, fig|2529386.9.peg.6311
Phosphorus Metabolism	Phosphorus Metabolism - no subcategory	Phosphate metabolism	Alkaline phosphatase like protein	fig|2529386.9.peg.2527, fig|2529386.9.peg.2528, fig|2529386.9.peg.3673
Phosphorus Metabolism	Phosphorus Metabolism - no subcategory	Phosphate metabolism	Polyphosphate kinase (EC 2.7.4.1)	fig|2529386.9.peg.5005, fig|2529386.9.peg.5006
Phosphorus Metabolism	Phosphorus Metabolism - no subcategory	Phosphate metabolism	Pyrophosphatase PpaX (EC 3.6.1.1)	fig|2529386.9.peg.3560
Phosphorus Metabolism	Phosphorus Metabolism - no subcategory	Phosphate metabolism	Phosphate starvation-inducible protein PhoH, predicted ATPase	fig|2529386.9.peg.4579, fig|2529386.9.peg.4579
Phosphorus Metabolism	Phosphorus Metabolism - no subcategory	Phosphate metabolism	Sodium-dependent phosphate transporter	fig|2529386.9.peg.2084, fig|2529386.9.peg.2085
Phosphorus Metabolism	Phosphorus Metabolism - no subcategory	Phosphate metabolism	Phosphate regulon sensor protein PhoR (SphS) (EC 2.7.13.3)	fig|2529386.9.peg.4225, fig|2529386.9.peg.4226
Phosphorus Metabolism	Phosphorus Metabolism - no subcategory	Polyphosphate	Polyphosphate kinase (EC 2.7.4.1)	fig|2529386.9.peg.5005, fig|2529386.9.peg.5006
Phosphorus Metabolism	Phosphorus Metabolism - no subcategory	Polyphosphate	Exopolyphosphatase (EC 3.6.1.11)	fig|2529386.9.peg.5004
Phosphorus Metabolism	Phosphorus Metabolism - no subcategory	Phosphonate metabolism	2-aminoethylphosphonate:pyruvate aminotransferase (EC 2.6.1.37)	fig|2529386.9.peg.1423
Phosphorus Metabolism	Phosphorus Metabolism - no subcategory	Phosphonate metabolism	Phosphonoacetaldehyde hydrolase (EC 3.11.1.1)	fig|2529386.9.peg.1424
Phosphorus Metabolism	Phosphorus Metabolism - no subcategory	Phosphonate metabolism	2-aminoethylphosphonate ABC transporter ATP-binding protein (TC 3.A.1.9.1)	fig|2529386.9.peg.1427, fig|2529386.9.peg.1428
Carbohydrates	Central carbohydrate metabolism	Methylglyoxal Metabolism	Methylglyoxal synthase (EC 4.2.3.3)	fig|2529386.9.peg.1157
Carbohydrates	Central carbohydrate metabolism	Methylglyoxal Metabolism	Lactoylglutathione lyase (EC 4.4.1.5)	fig|2529386.9.peg.2049, fig|2529386.9.peg.6089
Carbohydrates	Central carbohydrate metabolism	Methylglyoxal Metabolism	Aldehyde dehydrogenase (EC 1.2.1.3)	fig|2529386.9.peg.1481, fig|2529386.9.peg.5617, fig|2529386.9.peg.1481, fig|2529386.9.peg.5617
Carbohydrates	Central carbohydrate metabolism	Pyruvate metabolism II: acetyl-CoA, acetogenesis from pyruvate	Acetaldehyde dehydrogenase (EC 1.2.1.10)	fig|2529386.9.peg.4488
Carbohydrates	Central carbohydrate metabolism	Pyruvate metabolism II: acetyl-CoA, acetogenesis from pyruvate	Dihydrolipoamide dehydrogenase of pyruvate dehydrogenase complex (EC 1.8.1.4)	fig|2529386.9.peg.5034
Carbohydrates	Central carbohydrate metabolism	Pyruvate metabolism II: acetyl-CoA, acetogenesis from pyruvate	Pyruvate dehydrogenase E1 component alpha subunit (EC 1.2.4.1)	fig|2529386.9.peg.5031
Carbohydrates	Central carbohydrate metabolism	Pyruvate metabolism II: acetyl-CoA, acetogenesis from pyruvate	Pyruvate decarboxylase (EC 4.1.1.1)	fig|2529386.9.peg.7058
Carbohydrates	Central carbohydrate metabolism	Pyruvate metabolism II: acetyl-CoA, acetogenesis from pyruvate	NAD-dependent protein deacetylase of SIR2 family	fig|2529386.9.peg.1919, fig|2529386.9.peg.1920, fig|2529386.9.peg.6226
Carbohydrates	Central carbohydrate metabolism	Pyruvate metabolism II: acetyl-CoA, acetogenesis from pyruvate	NAD-independent protein deacetylase AcuC	fig|2529386.9.peg.4124
Carbohydrates	Central carbohydrate metabolism	Pyruvate metabolism II: acetyl-CoA, acetogenesis from pyruvate	Aldehyde dehydrogenase (EC 1.2.1.3)	fig|2529386.9.peg.1481, fig|2529386.9.peg.5617
Carbohydrates	Central carbohydrate metabolism	Pyruvate metabolism II: acetyl-CoA, acetogenesis from pyruvate	Pyruvate dehydrogenase E1 component beta subunit (EC 1.2.4.1)	fig|2529386.9.peg.5032
Carbohydrates	Central carbohydrate metabolism	Pyruvate metabolism II: acetyl-CoA, acetogenesis from pyruvate	Dihydrolipoamide acetyltransferase component of pyruvate dehydrogenase complex (EC 2.3.1.12)	fig|2529386.9.peg.5033
Carbohydrates	Central carbohydrate metabolism	Pyruvate metabolism II: acetyl-CoA, acetogenesis from pyruvate	Acetate kinase (EC 2.7.2.1)	fig|2529386.9.peg.4157, fig|2529386.9.peg.4158
Carbohydrates	Central carbohydrate metabolism	Pyruvate metabolism II: acetyl-CoA, acetogenesis from pyruvate	Phosphate acetyltransferase (EC 2.3.1.8)	fig|2529386.9.peg.3250
Carbohydrates	Central carbohydrate metabolism	Pyruvate metabolism II: acetyl-CoA, acetogenesis from pyruvate	Acetyltransferase AcuA, acetyl-CoA synthetase inhibitor	fig|2529386.9.peg.4126
Carbohydrates	Central carbohydrate metabolism	Pyruvate Alanine Serine Interconversions	L-serine dehydratase, alpha subunit (EC 4.3.1.17)	fig|2529386.9.peg.4808, fig|2529386.9.peg.6007
Carbohydrates	Central carbohydrate metabolism	Pyruvate Alanine Serine Interconversions	Branched-chain amino acid aminotransferase (EC 2.6.1.42)	fig|2529386.9.peg.804, fig|2529386.9.peg.1338
Carbohydrates	Central carbohydrate metabolism	Pyruvate Alanine Serine Interconversions	L-serine dehydratase, beta subunit (EC 4.3.1.17)	fig|2529386.9.peg.4807, fig|2529386.9.peg.6005, fig|2529386.9.peg.6006
Carbohydrates	Central carbohydrate metabolism	Pyruvate Alanine Serine Interconversions	Alanine dehydrogenase (EC 1.4.1.1)	fig|2529386.9.peg.2368, fig|2529386.9.peg.4179
Carbohydrates	Central carbohydrate metabolism	Pyruvate Alanine Serine Interconversions	Alanine racemase (EC 5.1.1.1)	fig|2529386.9.peg.502, fig|2529386.9.peg.2776, fig|2529386.9.peg.2777
Carbohydrates	Central carbohydrate metabolism	Pyruvate Alanine Serine Interconversions	Serine transporter	fig|2529386.9.peg.5812, fig|2529386.9.peg.5813, fig|2529386.9.peg.6008
Carbohydrates	Central carbohydrate metabolism	Pyruvate Alanine Serine Interconversions	D-alanine aminotransferase (EC 2.6.1.21)	fig|2529386.9.peg.361, fig|2529386.9.peg.3457, fig|2529386.9.peg.3458
Carbohydrates	Central carbohydrate metabolism	Glyoxylate bypass	Malate dehydrogenase (EC 1.1.1.37)	fig|2529386.9.peg.4220
Carbohydrates	Central carbohydrate metabolism	Glyoxylate bypass	Citrate synthase (si) (EC 2.3.3.1)	fig|2529386.9.peg.4218
Carbohydrates	Central carbohydrate metabolism	Glyoxylate bypass	Isocitrate lyase (EC 4.1.3.1)	fig|2529386.9.peg.1674
Carbohydrates	Central carbohydrate metabolism	Glyoxylate bypass	Malate synthase (EC 2.3.3.9)	fig|2529386.9.peg.1675
Carbohydrates	Central carbohydrate metabolism	Glyoxylate bypass	Aconitate hydratase (EC 4.2.1.3)	fig|2529386.9.peg.5518, fig|2529386.9.peg.5519
Carbohydrates	Central carbohydrate metabolism	Dihydroxyacetone kinases	Dihydroxyacetone kinase, ATP-dependent (EC 2.7.1.29)	fig|2529386.9.peg.1843, fig|2529386.9.peg.1844
Carbohydrates	Central carbohydrate metabolism	Dehydrogenase complexes	Dihydrolipoamide dehydrogenase of acetoin dehydrogenase (EC 1.8.1.4)	fig|2529386.9.peg.6593
Carbohydrates	Central carbohydrate metabolism	Dehydrogenase complexes	Branched-chain alpha-keto acid dehydrogenase, E1 component, alpha subunit (EC 1.2.4.4)	fig|2529386.9.peg.4774
Carbohydrates	Central carbohydrate metabolism	Dehydrogenase complexes	Pyruvate dehydrogenase E1 component alpha subunit (EC 1.2.4.1)	fig|2529386.9.peg.5031
Carbohydrates	Central carbohydrate metabolism	Dehydrogenase complexes	Dihydrolipoamide succinyltransferase component (E2) of 2-oxoglutarate dehydrogenase complex (EC 2.3.1.61)	fig|2529386.9.peg.1502
Carbohydrates	Central carbohydrate metabolism	Dehydrogenase complexes	Dihydrolipoamide acyltransferase component of branched-chain alpha-keto acid dehydrogenase complex (EC 2.3.1.168)	fig|2529386.9.peg.4776
Carbohydrates	Central carbohydrate metabolism	Dehydrogenase complexes	Branched-chain alpha-keto acid dehydrogenase, E1 component, beta subunit (EC 1.2.4.4)	fig|2529386.9.peg.4775
Carbohydrates	Central carbohydrate metabolism	Dehydrogenase complexes	Pyruvate dehydrogenase E1 component beta subunit (EC 1.2.4.1)	fig|2529386.9.peg.5032
Carbohydrates	Central carbohydrate metabolism	Dehydrogenase complexes	Dihydrolipoamide acetyltransferase component of pyruvate dehydrogenase complex (EC 2.3.1.12)	fig|2529386.9.peg.5033
Carbohydrates	Central carbohydrate metabolism	Dehydrogenase complexes	Dihydrolipoamide dehydrogenase of branched-chain alpha-keto acid dehydrogenase (EC 1.8.1.4)	fig|2529386.9.peg.4772, fig|2529386.9.peg.4773
Carbohydrates	Central carbohydrate metabolism	Dehydrogenase complexes	2-oxoglutarate dehydrogenase E1 component (EC 1.2.4.2)	fig|2529386.9.peg.1501
Carbohydrates	Central carbohydrate metabolism	Dehydrogenase complexes	Cytosol aminopeptidase PepA (EC 3.4.11.1)	fig|2529386.9.peg.3804
Carbohydrates	Central carbohydrate metabolism	TCA Cycle	Isocitrate dehydrogenase [NADP] (EC 1.1.1.42)	fig|2529386.9.peg.4219
Carbohydrates	Central carbohydrate metabolism	TCA Cycle	Malate dehydrogenase (EC 1.1.1.37)	fig|2529386.9.peg.4220
Carbohydrates	Central carbohydrate metabolism	TCA Cycle	Dihydrolipoamide dehydrogenase of pyruvate dehydrogenase complex (EC 1.8.1.4)	fig|2529386.9.peg.5034
Carbohydrates	Central carbohydrate metabolism	TCA Cycle	Succinyl-CoA ligase [ADP-forming] alpha chain (EC 6.2.1.5)	fig|2529386.9.peg.5223
Carbohydrates	Central carbohydrate metabolism	TCA Cycle	Aconitate hydratase (EC 4.2.1.3)	fig|2529386.9.peg.5518, fig|2529386.9.peg.5519
Carbohydrates	Central carbohydrate metabolism	TCA Cycle	Dihydrolipoamide succinyltransferase component (E2) of 2-oxoglutarate dehydrogenase complex (EC 2.3.1.61)	fig|2529386.9.peg.1502
Carbohydrates	Central carbohydrate metabolism	TCA Cycle	Citrate synthase (si) (EC 2.3.3.1)	fig|2529386.9.peg.4218
Carbohydrates	Central carbohydrate metabolism	TCA Cycle	Malate:quinone oxidoreductase (EC 1.1.5.4)	fig|2529386.9.peg.6349
Carbohydrates	Central carbohydrate metabolism	TCA Cycle	Fumarate hydratase class I, aerobic (EC 4.2.1.2)	fig|2529386.9.peg.2515, fig|2529386.9.peg.2516
Carbohydrates	Central carbohydrate metabolism	TCA Cycle	2-oxoglutarate dehydrogenase E1 component (EC 1.2.4.2)	fig|2529386.9.peg.1501
Carbohydrates	Central carbohydrate metabolism	TCA Cycle	Succinyl-CoA ligase [ADP-forming] beta chain (EC 6.2.1.5)	fig|2529386.9.peg.5221, fig|2529386.9.peg.5222
Carbohydrates	Central carbohydrate metabolism	TCA Cycle	Fumarate hydratase class II (EC 4.2.1.2)	fig|2529386.9.peg.898
Carbohydrates	Central carbohydrate metabolism	Pentose phosphate pathway	Transketolase (EC 2.2.1.1)	fig|2529386.9.peg.5431, fig|2529386.9.peg.5833
Carbohydrates	Central carbohydrate metabolism	Pentose phosphate pathway	6-phosphogluconate dehydrogenase, decarboxylating (EC 1.1.1.44)	fig|2529386.9.peg.2888, fig|2529386.9.peg.2889, fig|2529386.9.peg.2890, fig|2529386.9.peg.5834, fig|2529386.9.peg.7322
Carbohydrates	Central carbohydrate metabolism	Pentose phosphate pathway	Ribose-phosphate pyrophosphokinase (EC 2.7.6.1)	fig|2529386.9.peg.3042
Carbohydrates	Central carbohydrate metabolism	Pentose phosphate pathway	6-phosphogluconolactonase (EC 3.1.1.31)	fig|2529386.9.peg.5839
Carbohydrates	Central carbohydrate metabolism	Pentose phosphate pathway	Transaldolase (EC 2.2.1.2)	fig|2529386.9.peg.2257, fig|2529386.9.peg.5835
Carbohydrates	Central carbohydrate metabolism	Pentose phosphate pathway	Ribulose-phosphate 3-epimerase (EC 5.1.3.1)	fig|2529386.9.peg.5192
Carbohydrates	Central carbohydrate metabolism	Pentose phosphate pathway	Glucose-6-phosphate 1-dehydrogenase (EC 1.1.1.49)	fig|2529386.9.peg.5832
Carbohydrates	Central carbohydrate metabolism	Pyruvate metabolism I: anaplerotic reactions, PEP	Phosphoenolpyruvate carboxykinase [ATP] (EC 4.1.1.49)	fig|2529386.9.peg.3988
Carbohydrates	Central carbohydrate metabolism	Pyruvate metabolism I: anaplerotic reactions, PEP	NAD-dependent malic enzyme (EC 1.1.1.38)	fig|2529386.9.peg.861
Carbohydrates	Central carbohydrate metabolism	Pyruvate metabolism I: anaplerotic reactions, PEP	Two-component response regulator, malate (EC 2.7.3.-)	fig|2529386.9.peg.2388
Carbohydrates	Central carbohydrate metabolism	Pyruvate metabolism I: anaplerotic reactions, PEP	Two-component sensor histidine kinase, malate (EC 2.7.3.-)	fig|2529386.9.peg.2389, fig|2529386.9.peg.2390
Carbohydrates	Central carbohydrate metabolism	Pyruvate metabolism I: anaplerotic reactions, PEP	NADP-dependent malic enzyme (EC 1.1.1.40)	fig|2529386.9.peg.2386, fig|2529386.9.peg.4207, fig|2529386.9.peg.4208
Carbohydrates	Central carbohydrate metabolism	Pyruvate metabolism I: anaplerotic reactions, PEP	Pyruvate kinase (EC 2.7.1.40)	fig|2529386.9.peg.4214, fig|2529386.9.peg.5909, fig|2529386.9.peg.5910
Carbohydrates	Central carbohydrate metabolism	Pyruvate metabolism I: anaplerotic reactions, PEP	Phosphoenolpyruvate synthase (EC 2.7.9.2)	fig|2529386.9.peg.6193, fig|2529386.9.peg.6194, fig|2529386.9.peg.6195
Carbohydrates	Central carbohydrate metabolism	Glycolate, glyoxylate interconversions	Glyoxylate reductase (EC 1.1.1.26)	fig|2529386.9.peg.1317
Carbohydrates	Central carbohydrate metabolism	Glycolate, glyoxylate interconversions	Phosphoglycolate phosphatase (EC 3.1.3.18)	fig|2529386.9.peg.405, fig|2529386.9.peg.406
Carbohydrates	Central carbohydrate metabolism	Glycolate, glyoxylate interconversions	Hydroxypyruvate reductase (EC 1.1.1.81)	fig|2529386.9.peg.1317, fig|2529386.9.peg.3825
Carbohydrates	Central carbohydrate metabolism	Glycolate, glyoxylate interconversions	Glyoxylate reductase (EC 1.1.1.79)	fig|2529386.9.peg.1317, fig|2529386.9.peg.3825
Carbohydrates	Aminosugars	Chitin and N-acetylglucosamine utilization	Glucosamine-6-phosphate deaminase (EC 3.5.99.6)	fig|2529386.9.peg.4928
Carbohydrates	Aminosugars	Chitin and N-acetylglucosamine utilization	Chitin binding protein	fig|2529386.9.peg.6012, fig|2529386.9.peg.6524, fig|2529386.9.peg.6567
Carbohydrates	Aminosugars	Chitin and N-acetylglucosamine utilization	Chitinase (EC 3.2.1.14)	fig|2529386.9.peg.2573, fig|2529386.9.peg.5377
Carbohydrates	Aminosugars	Chitin and N-acetylglucosamine utilization	N-acetylglucosamine-6-phosphate deacetylase (EC 3.5.1.25)	fig|2529386.9.peg.4927
Carbohydrates	Aminosugars	Chitin and N-acetylglucosamine utilization	Predicted transcriptional regulator of N-Acetylglucosamine utilization, GntR family	fig|2529386.9.peg.4929
Carbohydrates	Di- and oligosaccharides	Beta-Glucoside Metabolism	Outer surface protein of unknown function, cellobiose operon	fig|2529386.9.peg.2024, fig|2529386.9.peg.2075, fig|2529386.9.peg.2081
Carbohydrates	Di- and oligosaccharides	Beta-Glucoside Metabolism	6-phospho-beta-glucosidase (EC 3.2.1.86)	fig|2529386.9.peg.1854, fig|2529386.9.peg.3493
Carbohydrates	Di- and oligosaccharides	Beta-Glucoside Metabolism	Transcriptional antiterminator of lichenan operon, BglG family	fig|2529386.9.peg.2080
Carbohydrates	Di- and oligosaccharides	Beta-Glucoside Metabolism	Beta-glucoside bgl operon antiterminator, BglG family	fig|2529386.9.peg.1856, fig|2529386.9.peg.4932, fig|2529386.9.peg.4933
Carbohydrates	Di- and oligosaccharides	Beta-Glucoside Metabolism	Cellobiose phosphotransferase system YdjC-like protein	fig|2529386.9.peg.3494
Carbohydrates	One-carbon Metabolism	Serine-glyoxylate cycle	Malate dehydrogenase (EC 1.1.1.37)	fig|2529386.9.peg.4220
Carbohydrates	One-carbon Metabolism	Serine-glyoxylate cycle	Serine hydroxymethyltransferase (EC 2.1.2.1)	fig|2529386.9.peg.3345
Carbohydrates	One-carbon Metabolism	Serine-glyoxylate cycle	Aconitate hydratase (EC 4.2.1.3)	fig|2529386.9.peg.5518, fig|2529386.9.peg.5519
Carbohydrates	One-carbon Metabolism	Serine-glyoxylate cycle	Acetoacetyl-CoA reductase (EC 1.1.1.36)	fig|2529386.9.peg.1441
Carbohydrates	One-carbon Metabolism	Serine-glyoxylate cycle	Citrate synthase (si) (EC 2.3.3.1)	fig|2529386.9.peg.4218
Carbohydrates	One-carbon Metabolism	Serine-glyoxylate cycle	polyhydroxyalkanoate synthesis repressor PhaR	fig|2529386.9.peg.1442
Carbohydrates	One-carbon Metabolism	Serine-glyoxylate cycle	5,10-methylenetetrahydrofolate reductase (EC 1.5.1.20)	fig|2529386.9.peg.4652
Carbohydrates	One-carbon Metabolism	Serine-glyoxylate cycle	Methenyltetrahydrofolate cyclohydrolase (EC 3.5.4.9)	fig|2529386.9.peg.4744
Carbohydrates	One-carbon Metabolism	Serine-glyoxylate cycle	Enolase (EC 4.2.1.11)	fig|2529386.9.peg.3587
Carbohydrates	One-carbon Metabolism	Serine-glyoxylate cycle	Formate--tetrahydrofolate ligase (EC 6.3.4.3)	fig|2529386.9.peg.474
Carbohydrates	One-carbon Metabolism	Serine-glyoxylate cycle	Methylcrotonyl-CoA carboxylase carboxyl transferase subunit (EC 6.4.1.4)	fig|2529386.9.peg.6979
Carbohydrates	One-carbon Metabolism	Serine-glyoxylate cycle	5-formyltetrahydrofolate cyclo-ligase (EC 6.3.3.2)	fig|2529386.9.peg.4638, fig|2529386.9.peg.4639
Carbohydrates	One-carbon Metabolism	Serine-glyoxylate cycle	Phosphoenolpyruvate carboxykinase [ATP] (EC 4.1.1.49)	fig|2529386.9.peg.3988
Carbohydrates	One-carbon Metabolism	Serine-glyoxylate cycle	Methylenetetrahydrofolate dehydrogenase (NADP+) (EC 1.5.1.5)	fig|2529386.9.peg.4744
Carbohydrates	One-carbon Metabolism	Serine-glyoxylate cycle	cytosolic long-chain acyl-CoA thioester hydrolase family protein	fig|2529386.9.peg.540, fig|2529386.9.peg.3197
Carbohydrates	One-carbon Metabolism	Serine-glyoxylate cycle	Acetyl-CoA acetyltransferase (EC 2.3.1.9)	fig|2529386.9.peg.3308, fig|2529386.9.peg.4965, fig|2529386.9.peg.5505
Carbohydrates	One-carbon Metabolism	Serine-glyoxylate cycle	Succinyl-CoA ligase [ADP-forming] alpha chain (EC 6.2.1.5)	fig|2529386.9.peg.5223
Carbohydrates	One-carbon Metabolism	Serine-glyoxylate cycle	3-ketoacyl-CoA thiolase (EC 2.3.1.16)	fig|2529386.9.peg.4965, fig|2529386.9.peg.5505
Carbohydrates	One-carbon Metabolism	Serine-glyoxylate cycle	Isocitrate lyase (EC 4.1.3.1)	fig|2529386.9.peg.1674
Carbohydrates	One-carbon Metabolism	Serine-glyoxylate cycle	Fumarate hydratase class I, aerobic (EC 4.2.1.2)	fig|2529386.9.peg.2515, fig|2529386.9.peg.2516
Carbohydrates	One-carbon Metabolism	Serine-glyoxylate cycle	Succinyl-CoA ligase [ADP-forming] beta chain (EC 6.2.1.5)	fig|2529386.9.peg.5221, fig|2529386.9.peg.5222
Carbohydrates	One-carbon Metabolism	Serine-glyoxylate cycle	Glycerate kinase (EC 2.7.1.31)	fig|2529386.9.peg.2904
Carbohydrates	One-carbon Metabolism	One-carbon metabolism by tetrahydropterines	Formate--tetrahydrofolate ligase (EC 6.3.4.3)	fig|2529386.9.peg.474
Carbohydrates	One-carbon Metabolism	One-carbon metabolism by tetrahydropterines	5-formyltetrahydrofolate cyclo-ligase (EC 6.3.3.2)	fig|2529386.9.peg.4638, fig|2529386.9.peg.4639
Carbohydrates	One-carbon Metabolism	One-carbon metabolism by tetrahydropterines	Methylenetetrahydrofolate dehydrogenase (NADP+) (EC 1.5.1.5)	fig|2529386.9.peg.4744
Carbohydrates	One-carbon Metabolism	One-carbon metabolism by tetrahydropterines	5,10-methylenetetrahydrofolate reductase (EC 1.5.1.20)	fig|2529386.9.peg.4652
Carbohydrates	One-carbon Metabolism	One-carbon metabolism by tetrahydropterines	Methenyltetrahydrofolate cyclohydrolase (EC 3.5.4.9)	fig|2529386.9.peg.4744
Carbohydrates	Organic acids	Methylcitrate cycle	Methylisocitrate lyase (EC 4.1.3.30)	fig|2529386.9.peg.7230
Carbohydrates	Organic acids	Methylcitrate cycle	2-methylcitrate dehydratase (EC 4.2.1.79)	fig|2529386.9.peg.7231
Carbohydrates	Organic acids	Methylcitrate cycle	2-methylisocitrate dehydratase (EC 4.2.1.99)	fig|2529386.9.peg.5518, fig|2529386.9.peg.5519
Carbohydrates	Organic acids	Methylcitrate cycle	2-methylcitrate synthase (EC 2.3.3.5)	fig|2529386.9.peg.7232
Carbohydrates	Organic acids	Propionate-CoA to Succinate Module	Methylisocitrate lyase (EC 4.1.3.30)	fig|2529386.9.peg.7230
Carbohydrates	Organic acids	Propionate-CoA to Succinate Module	2-methylcitrate dehydratase (EC 4.2.1.79)	fig|2529386.9.peg.7231
Carbohydrates	Organic acids	Propionate-CoA to Succinate Module	2-methylisocitrate dehydratase (EC 4.2.1.99)	fig|2529386.9.peg.5518, fig|2529386.9.peg.5519
Carbohydrates	Organic acids	Propionate-CoA to Succinate Module	2-methylcitrate synthase (EC 2.3.3.5)	fig|2529386.9.peg.7232
Carbohydrates	Organic acids	Propionate-CoA to Succinate Module	Aconitate hydratase (EC 4.2.1.3)	fig|2529386.9.peg.5518, fig|2529386.9.peg.5519
Carbohydrates	Organic acids	Glycerate metabolism	Hydroxypyruvate reductase (EC 1.1.1.81)	fig|2529386.9.peg.1317, fig|2529386.9.peg.3825
Carbohydrates	Organic acids	Glycerate metabolism	2-hydroxy-3-oxopropionate reductase (EC 1.1.1.60)	fig|2529386.9.peg.4944
Carbohydrates	Organic acids	Glycerate metabolism	Pyruvate kinase (EC 2.7.1.40)	fig|2529386.9.peg.4214, fig|2529386.9.peg.5909, fig|2529386.9.peg.5910
Carbohydrates	Organic acids	Glycerate metabolism	Glycerate kinase (EC 2.7.1.31)	fig|2529386.9.peg.2904
Carbohydrates	Organic acids	Alpha-acetolactate operon	Alpha-acetolactate decarboxylase (EC 4.1.1.5)	fig|2529386.9.peg.156, fig|2529386.9.peg.157, fig|2529386.9.peg.1973
Carbohydrates	Organic acids	Alpha-acetolactate operon	Acetolactate synthase, catabolic (EC 2.2.1.6)	fig|2529386.9.peg.155, fig|2529386.9.peg.1974, fig|2529386.9.peg.1975
Carbohydrates	Fermentation	Butanol Biosynthesis	Alcohol dehydrogenase (EC 1.1.1.1)	fig|2529386.9.peg.348, fig|2529386.9.peg.4488, fig|2529386.9.peg.6753
Carbohydrates	Fermentation	Butanol Biosynthesis	Enoyl-CoA hydratase (EC 4.2.1.17)	fig|2529386.9.peg.4302
Carbohydrates	Fermentation	Butanol Biosynthesis	Pyruvate formate-lyase (EC 2.3.1.54)	fig|2529386.9.peg.2481, fig|2529386.9.peg.2482
Carbohydrates	Fermentation	Butanol Biosynthesis	Acetaldehyde dehydrogenase (EC 1.2.1.10)	fig|2529386.9.peg.4488
Carbohydrates	Fermentation	Butanol Biosynthesis	3-hydroxybutyryl-CoA dehydrogenase (EC 1.1.1.157)	fig|2529386.9.peg.3309
Carbohydrates	Fermentation	Butanol Biosynthesis	Acetyl-CoA acetyltransferase (EC 2.3.1.9)	fig|2529386.9.peg.3308, fig|2529386.9.peg.4965, fig|2529386.9.peg.5505
Carbohydrates	Fermentation	Fermentations: Mixed acid	Alcohol dehydrogenase (EC 1.1.1.1)	fig|2529386.9.peg.348, fig|2529386.9.peg.4488, fig|2529386.9.peg.6753
Carbohydrates	Fermentation	Fermentations: Mixed acid	L-lactate dehydrogenase (EC 1.1.1.27)	fig|2529386.9.peg.719, fig|2529386.9.peg.3714, fig|2529386.9.peg.3840
Carbohydrates	Fermentation	Fermentations: Mixed acid	Pyruvate formate-lyase (EC 2.3.1.54)	fig|2529386.9.peg.2481, fig|2529386.9.peg.2482
Carbohydrates	Fermentation	Fermentations: Mixed acid	Acetaldehyde dehydrogenase (EC 1.2.1.10)	fig|2529386.9.peg.4488
Carbohydrates	Fermentation	Fermentations: Mixed acid	Pyruvate formate-lyase activating enzyme (EC 1.97.1.4)	fig|2529386.9.peg.2480
Carbohydrates	Fermentation	Fermentations: Mixed acid	Phosphate acetyltransferase (EC 2.3.1.8)	fig|2529386.9.peg.3250
Carbohydrates	Fermentation	Fermentations: Mixed acid	Acetate kinase (EC 2.7.2.1)	fig|2529386.9.peg.4157, fig|2529386.9.peg.4158
Carbohydrates	Fermentation	Acetolactate synthase subunits	Acetolactate synthase large subunit (EC 2.2.1.6)	fig|2529386.9.peg.803, fig|2529386.9.peg.1337
Carbohydrates	Fermentation	Acetolactate synthase subunits	Acetolactate synthase small subunit (EC 2.2.1.6)	fig|2529386.9.peg.802, fig|2529386.9.peg.1336
Carbohydrates	Fermentation	Fermentations: Lactate	L-lactate dehydrogenase (EC 1.1.1.27)	fig|2529386.9.peg.719, fig|2529386.9.peg.3714, fig|2529386.9.peg.3840
Carbohydrates	Fermentation	Fermentations: Lactate	Acetaldehyde dehydrogenase (EC 1.2.1.10)	fig|2529386.9.peg.4488
Carbohydrates	Fermentation	Fermentations: Lactate	Phosphate acetyltransferase (EC 2.3.1.8)	fig|2529386.9.peg.3250
Carbohydrates	Fermentation	Fermentations: Lactate	Acetate kinase (EC 2.7.2.1)	fig|2529386.9.peg.4157, fig|2529386.9.peg.4158
Carbohydrates	Fermentation	Acetyl-CoA fermentation to Butyrate	3-hydroxybutyryl-CoA dehydratase (EC 4.2.1.55)	fig|2529386.9.peg.1445
Carbohydrates	Fermentation	Acetyl-CoA fermentation to Butyrate	Electron transfer flavoprotein, alpha subunit	fig|2529386.9.peg.4304
Carbohydrates	Fermentation	Acetyl-CoA fermentation to Butyrate	Acetyl-CoA acetyltransferase (EC 2.3.1.9)	fig|2529386.9.peg.3308, fig|2529386.9.peg.4965, fig|2529386.9.peg.5505
Carbohydrates	Fermentation	Acetyl-CoA fermentation to Butyrate	Acetoacetyl-CoA reductase (EC 1.1.1.36)	fig|2529386.9.peg.1441
Carbohydrates	Fermentation	Acetyl-CoA fermentation to Butyrate	Enoyl-CoA hydratase (EC 4.2.1.17)	fig|2529386.9.peg.4302
Carbohydrates	Fermentation	Acetyl-CoA fermentation to Butyrate	3-hydroxybutyrate dehydrogenase (EC 1.1.1.30)	fig|2529386.9.peg.4957, fig|2529386.9.peg.4958
Carbohydrates	Fermentation	Acetyl-CoA fermentation to Butyrate	Electron transfer flavoprotein, beta subunit	fig|2529386.9.peg.4303
Carbohydrates	Fermentation	Acetyl-CoA fermentation to Butyrate	3-hydroxybutyryl-CoA dehydrogenase (EC 1.1.1.157)	fig|2529386.9.peg.3309
Carbohydrates	Fermentation	Acetoin, butanediol metabolism	2,3-butanediol dehydrogenase, R-alcohol forming, (R)- and (S)-acetoin-specific (EC 1.1.1.4)	fig|2529386.9.peg.2252
Carbohydrates	Fermentation	Acetoin, butanediol metabolism	Dihydrolipoamide dehydrogenase of acetoin dehydrogenase (EC 1.8.1.4)	fig|2529386.9.peg.6593
Carbohydrates	Fermentation	Acetoin, butanediol metabolism	Transcriptional activator of acetoin dehydrogenase operon AcoR	fig|2529386.9.peg.6601, fig|2529386.9.peg.6602
Carbohydrates	Fermentation	Acetoin, butanediol metabolism	Alpha-acetolactate decarboxylase (EC 4.1.1.5)	fig|2529386.9.peg.156, fig|2529386.9.peg.157, fig|2529386.9.peg.1973
Carbohydrates	Fermentation	Acetoin, butanediol metabolism	Acetolactate synthase large subunit (EC 2.2.1.6)	fig|2529386.9.peg.803, fig|2529386.9.peg.1337
Carbohydrates	Fermentation	Acetoin, butanediol metabolism	Acetolactate synthase small subunit (EC 2.2.1.6)	fig|2529386.9.peg.802, fig|2529386.9.peg.1336
Carbohydrates	Fermentation	Acetoin, butanediol metabolism	Acetolactate synthase, catabolic (EC 2.2.1.6)	fig|2529386.9.peg.155, fig|2529386.9.peg.1974, fig|2529386.9.peg.1975
Carbohydrates	Sugar alcohols	Glycerol and Glycerol-3-phosphate Uptake and Utilization	Glycerophosphoryl diester phosphodiesterase (EC 3.1.4.46)	fig|2529386.9.peg.2369, fig|2529386.9.peg.3268, fig|2529386.9.peg.4762, fig|2529386.9.peg.4763
Carbohydrates	Sugar alcohols	Glycerol and Glycerol-3-phosphate Uptake and Utilization	Glycerol-3-phosphate transporter	fig|2529386.9.peg.2272
Carbohydrates	Sugar alcohols	Glycerol and Glycerol-3-phosphate Uptake and Utilization	Aerobic glycerol-3-phosphate dehydrogenase (EC 1.1.5.3)	fig|2529386.9.peg.1774, fig|2529386.9.peg.1775
Carbohydrates	Sugar alcohols	Glycerol and Glycerol-3-phosphate Uptake and Utilization	Glycerol-3-phosphate dehydrogenase [NAD(P)+] (EC 1.1.1.94)	fig|2529386.9.peg.1191, fig|2529386.9.peg.6057
Carbohydrates	Sugar alcohols	Glycerol and Glycerol-3-phosphate Uptake and Utilization	Glycerol kinase (EC 2.7.1.30)	fig|2529386.9.peg.1776
Carbohydrates	Sugar alcohols	Glycerol and Glycerol-3-phosphate Uptake and Utilization	Glycerol-3-phosphate responsive antiterminator (mRNA-binding)	fig|2529386.9.peg.1778
Carbohydrates	Sugar alcohols	Glycerol and Glycerol-3-phosphate Uptake and Utilization	Glycerol uptake facilitator protein	fig|2529386.9.peg.1777
Carbohydrates	Polysaccharides	Glycogen metabolism	Glucose-1-phosphate adenylyltransferase (EC 2.7.7.27)	fig|2529386.9.peg.3847
Carbohydrates	Polysaccharides	Glycogen metabolism	1,4-alpha-glucan (glycogen) branching enzyme, GH-13-type (EC 2.4.1.18)	fig|2529386.9.peg.3846
Carbohydrates	Polysaccharides	Glycogen metabolism	Glycogen biosynthesis protein GlgD, glucose-1-phosphate adenylyltransferase family	fig|2529386.9.peg.3848
Carbohydrates	Polysaccharides	Glycogen metabolism	Glycogen phosphorylase (EC 2.4.1.1)	fig|2529386.9.peg.3850, fig|2529386.9.peg.3851
Carbohydrates	Polysaccharides	Glycogen metabolism	Glycogen synthase, ADP-glucose transglucosylase (EC 2.4.1.21)	fig|2529386.9.peg.3849
Carbohydrates	Monosaccharides	D-ribose utilization	Ribose operon repressor	fig|2529386.9.peg.2266
Carbohydrates	Monosaccharides	D-ribose utilization	Ribokinase (EC 2.7.1.15)	fig|2529386.9.peg.2265
Carbohydrates	Monosaccharides	Deoxyribose and Deoxynucleoside Catabolism	Purine nucleoside phosphorylase (EC 2.4.2.1)	fig|2529386.9.peg.1248, fig|2529386.9.peg.4883
Carbohydrates	Monosaccharides	Deoxyribose and Deoxynucleoside Catabolism	Na+ dependent nucleoside transporter NupC	fig|2529386.9.peg.759, fig|2529386.9.peg.2668, fig|2529386.9.peg.2669, fig|2529386.9.peg.3455, fig|2529386.9.peg.3637, fig|2529386.9.peg.3638, fig|2529386.9.peg.6325, fig|2529386.9.peg.6326
Carbohydrates	Monosaccharides	Deoxyribose and Deoxynucleoside Catabolism	Ribokinase (EC 2.7.1.15)	fig|2529386.9.peg.2265
Carbohydrates	Monosaccharides	Deoxyribose and Deoxynucleoside Catabolism	Phosphopentomutase (EC 5.4.2.7)	fig|2529386.9.peg.4882
Carbohydrates	Monosaccharides	Deoxyribose and Deoxynucleoside Catabolism	Deoxyribonucleoside regulator DeoR (transcriptional repressor)	fig|2529386.9.peg.761
Carbohydrates	Monosaccharides	Deoxyribose and Deoxynucleoside Catabolism	Pyrimidine-nucleoside phosphorylase (EC 2.4.2.2)	fig|2529386.9.peg.757, fig|2529386.9.peg.758, fig|2529386.9.peg.4884, fig|2529386.9.peg.4885
Carbohydrates	Monosaccharides	Deoxyribose and Deoxynucleoside Catabolism	Deoxyribose-phosphate aldolase (EC 4.1.2.4)	fig|2529386.9.peg.760
Carbohydrates	Monosaccharides	D-gluconate and ketogluconates metabolism	Glucose 1-dehydrogenase (EC 1.1.1.47)	fig|2529386.9.peg.4056, fig|2529386.9.peg.4057
Carbohydrates	Monosaccharides	D-gluconate and ketogluconates metabolism	Gluconate permease, Bsu4004 homolog	fig|2529386.9.peg.2891
Carbohydrates	Monosaccharides	D-gluconate and ketogluconates metabolism	6-phosphogluconate dehydrogenase, decarboxylating (EC 1.1.1.44)	fig|2529386.9.peg.2888, fig|2529386.9.peg.2889, fig|2529386.9.peg.2890, fig|2529386.9.peg.5834, fig|2529386.9.peg.7322
Carbohydrates	Monosaccharides	D-gluconate and ketogluconates metabolism	Gluconokinase (EC 2.7.1.12)	fig|2529386.9.peg.2892, fig|2529386.9.peg.2893, fig|2529386.9.peg.5837, fig|2529386.9.peg.5838, fig|2529386.9.peg.7323
Carbohydrates	Monosaccharides	D-gluconate and ketogluconates metabolism	Gluconate operon transcriptional repressor	fig|2529386.9.peg.2894
Carbohydrates	Monosaccharides	D-gluconate and ketogluconates metabolism	Gluconate permease	fig|2529386.9.peg.3883, fig|2529386.9.peg.3884, fig|2529386.9.peg.5836
Carbohydrates	Monosaccharides	Fructose utilization	Phosphotransferase system, phosphocarrier protein HPr	fig|2529386.9.peg.4936
Carbohydrates	Monosaccharides	Fructose utilization	Phosphoenolpyruvate-protein phosphotransferase of PTS system (EC 2.7.3.9)	fig|2529386.9.peg.4937
Carbohydrates	Monosaccharides	Fructose utilization	Transcriptional repressor of the fructose operon, DeoR family	fig|2529386.9.peg.5388
Carbohydrates	Monosaccharides	Fructose utilization	Transaldolase (EC 2.2.1.2)	fig|2529386.9.peg.2257, fig|2529386.9.peg.5835
Carbohydrates	Monosaccharides	Fructose utilization	1-phosphofructokinase (EC 2.7.1.56)	fig|2529386.9.peg.5389
