# Supplementary material for: Pathogenicity and Genomic Characterization of a Novel Genospecies, Bacillus shihchuchen, of the Bacillus cereus Group Isolated from Chinese Softshell Turtle (Pelodiscus sinensis)
Source: Int J Mol Sci. 2023 Jun 1;24(11):9636. doi: 10.3390/ijms24119636 (PMC10254083; doi:10.3390/ijms24119636)
Supplement: Supplementary file 1 [file ijms-24-09636-s001.zip › supplematary table S3 Genomes used in phylogenetic tree new.xlsx]

## Sheet: patric3_query
Genome ID	Genome Name	NCBI Taxon ID	Taxon Lineage IDs	Taxon Lineage Names	Superkingdom	Kingdom	Phylum	Class	Order	Family	Genus	Species	Genome Status	Strain	Serovar	MLST	Culture Collection	Type Strain	Reference	Genome Quality	Completion Date	Publication	BioProject Accession	BioSample Accession	Assembly Accession	SRA Accession	GenBank Accessions	Sequencing Center	Sequencing Status	Sequencing Platform	Sequencing Depth	Assembly Method	Plasmids	Contigs	Size	GC Content	Contig L50	Contig N50	TRNA	RRNA	CDS	Coarse Consistency	Fine Consistency	CheckM Contamination	CheckM Completeness	Isolation Source	Isolation Comments	Collection Date	Collection Year
1121093.3	Bacillus panaciterrae DSM 19096	1121093	131567;2;1783272;1239;91061;1385;186817;2837502;363872;1121093	cellular organisms;Bacteria;Terrabacteria group;Bacillota;Bacilli;Bacillales;Bacillaceae;Ectobacillus;Ectobacillus panaciterrae;Ectobacillus panaciterrae DSM 19096	Bacteria	Bacteria	Bacillota	Bacilli	Bacillales	Bacillaceae	Ectobacillus	Ectobacillus panaciterrae	WGS	DSM 19096			DSM Z	Yes	Representative	Good	2013-07-15T00:00:00Z		PRJNA188833	SAMN02440795	GCA_000430785.1	SRR3721290	AUMR00000000	DOE Joint Genome Institute	WGS	Illumina HiSeq 2000	Unknown	Unknown program v. before 2013-04-29		206	5401431	40.5	24	68984	56	20	5573	97.6	94.7	2.5	99.6	Soil, ginseng field
1396.1553	Bacillus cereus strain AFS079194	1396	131567;2;1783272;1239;91061;1385;186817;1386;86661;1396	cellular organisms;Bacteria;Terrabacteria group;Bacillota;Bacilli;Bacillales;Bacillaceae;Bacillus;Bacillus cereus group;Bacillus cereus	Bacteria	Bacteria	Bacillota	Bacilli	Bacillales	Bacillaceae	Bacillus	Bacillus cereus	WGS	AFS079194		MLST.Bacillus_cereus.780				Good	2017-10-17T00:00:00Z		PRJNA400804	SAMN07598450	GCA_002564945.1		NUYB00000000	UNC Chapel Hill	WGS	Illumina HiSeq	50.88x	CLC Assembly Cell v. 4.2.188		125	5662293	35.11	11	125201	77	1	6372	99.6	98.1	0.1	98.9	plant core		2014-04-21	2014
1396.2216	Bacillus cereus strain OM04-20	1396	131567;2;1783272;1239;91061;1385;186817;1386;86661;1396	cellular organisms;Bacteria;Terrabacteria group;Bacillota;Bacilli;Bacillales;Bacillaceae;Bacillus;Bacillus cereus group;Bacillus cereus	Bacteria	Bacteria	Bacillota	Bacilli	Bacillales	Bacillaceae	Bacillus	Bacillus cereus	WGS	OM04-20		MLST.Bacillus_cereus.476				Good	2018-08-31T00:00:00Z		PRJNA482748	SAMN09736785	GCA_003439135.1		QSUV00000000	BGI	WGS	IonProton	100x	SPAdes v. 3.1.0		169	5512240	35.5153	13	133079	70	12	6281	99.3	94.7	7.7	99.8	feces		2013-12-01	2013
1405.10	Bacillus mycoides ATCC 6462	1405	131567;2;1783272;1239;91061;1385;186817;1386;86661;1405	cellular organisms;Bacteria;Terrabacteria group;Bacillota;Bacilli;Bacillales;Bacillaceae;Bacillus;Bacillus cereus group;Bacillus mycoides	Bacteria	Bacteria	Bacillota	Bacilli	Bacillales	Bacillaceae	Bacillus	Bacillus mycoides	Complete	ATCC 6462		MLST.Bacillus_cereus.116	ATCC 6462			Good	2015-02-05T00:00:00Z	-	PRJNA238211	SAMN03012838	GCA_000832605.1	SRR2175382,SRR2175383	CP009692.1,CP009689.1,CP009691.1,CP009690.1	Los Alamos National Laboratory	Complete	Illumina; 454	202x	Newbler v. 2.6; Velvet v. 1.2.08; Allpaths	3	4	5637053	35.38	1	5255868	107	36	5837	99.4	97.6		100	Soil
1408.93	Bacillus pumilus strain NJ-M2	1408	131567;2;1783272;1239;91061;1385;186817;1386;1408	cellular organisms;Bacteria;Terrabacteria group;Bacillota;Bacilli;Bacillales;Bacillaceae;Bacillus;Bacillus pumilus	Bacteria	Bacteria	Bacillota	Bacilli	Bacillales	Bacillaceae	Bacillus	Bacillus pumilus	Complete	NJ-M2						Good	2015-11-04T00:00:00Z		PRJNA291126	SAMN03940121	GCF_001431145.1		CP012329	BioInformatics Center	Complete	Sanger dideoxy sequencing; Illumina	141.0	Newbler v. 2.7		1	3793419	41.3	1	3793419	82	8	3977	97.9	96.5		100	soil			2014
1415784.4	Bacillus toyonensis BCT-7112	1415784	131567;2;1783272;1239;91061;1385;186817;1386;86661;155322;1415784	cellular organisms;Bacteria;Terrabacteria group;Bacillota;Bacilli;Bacillales;Bacillaceae;Bacillus;Bacillus cereus group;Bacillus toyonensis;Bacillus toyonensis BCT-7112	Bacteria	Bacteria	Bacillota	Bacilli	Bacillales	Bacillaceae	Bacillus	Bacillus toyonensis	Complete	BCT-7112						Good	2013-11-08T00:00:00Z	23791203; 24356843	PRJNA225857	SAMN02389599	GCA_000496285.1		CP006863.1,CP006864.1,CP006865.1	RUBINUM, S.A.	Complete	454; PacBio	115x	Newbler v. 2.6	2	3	5025419	35.552	1	4940474	97	36	5186	99.3	97.8	1	97.2	soil		1966	1966
155322.266	Bacillus toyonensis strain G25-77	155322	131567;2;1783272;1239;91061;1385;186817;1386;86661;155322	cellular organisms;Bacteria;Terrabacteria group;Bacillota;Bacilli;Bacillales;Bacillaceae;Bacillus;Bacillus cereus group;Bacillus toyonensis	Bacteria	Bacteria	Bacillota	Bacilli	Bacillales	Bacillaceae	Bacillus	Bacillus toyonensis	WGS	G25-77						Good	2020-12-08T00:00:00Z	27539267	PRJNA283696	SAMN03654046	GCA_015844935.1		LDGO00000000	Institute of Life Sciences and Technology	WGS	Illumina HiSeq	170.0x	ABySS v. 1.3.7		42	6026025	35.2337	5	408244	114	12	6277	99.6	95.9			soil		2011-09-18	2011
1866316.3	Bacillus sp. NH24A2	2026194	131567;2;1783272;1239;91061;1385;186817;1386;86661;2026194	cellular organisms;Bacteria;Terrabacteria group;Bacillota;Bacilli;Bacillales;Bacillaceae;Bacillus;Bacillus cereus group;Bacillus paramycoides	Bacteria	Bacteria	Bacillota	Bacilli	Bacillales	Bacillaceae	Bacillus	Bacillus paramycoides	WGS	NH24A2		MLST.Bacillus_cereus.780			Representative	Good	2016-11-18T00:00:00Z		PRJNA326288	SAMN05231634	GCF_001884235.1		MAOI00000000	The Third Institute of Oceanography, Key Laboratory of Marine Biogenetic Resources	WGS	Illumina	100.0x	SOAPdenovo v. 1.05		144	5453107	35.21	13	129913	18	2	5849	99.6	97.6	0.4	99.6	Sediments		2007-06	2007
198094.11	Bacillus anthracis str. Ames	198094	131567;2;1783272;1239;91061;1385;186817;1386;86661;1392;198094	cellular organisms;Bacteria;Terrabacteria group;Bacillota;Bacilli;Bacillales;Bacillaceae;Bacillus;Bacillus cereus group;Bacillus anthracis;Bacillus anthracis str. Ames	Bacteria	Bacteria	Bacillota	Bacilli	Bacillales	Bacillaceae	Bacillus	Bacillus anthracis	Complete	Ames		MLST.Bacillus_cereus.1				Good	2003-05-02T00:00:00Z	12721629	PRJNA309	SAMN02603432	GCA_000007845.1		AE016879	J. Craig Venter Institute	Complete					1	5227293	35.4	1	5227293	95	22	5699	100	99.4		100		isolate taken from a dead cow
2026191.6	Bacillus luti strain FJ	2026191	131567;2;1783272;1239;91061;1385;186817;1386;86661;2026191	cellular organisms;Bacteria;Terrabacteria group;Bacillota;Bacilli;Bacillales;Bacillaceae;Bacillus;Bacillus cereus group;Bacillus luti	Bacteria	Bacteria	Bacillota	Bacilli	Bacillales	Bacillaceae	Bacillus	Bacillus luti	Complete	FJ					Representative	Good	2019-12-11T00:00:00Z		PRJNA515150	SAMN10819129	GCA_009739945.1		CP040336,CP040337,CP040338,CP040339	Dalian Ocean University	Complete	PacBio Sequel	100.0x	HGAP v. Aug-2018	3	4	5315231	35.7075	1	5202942	106	42	5436	97.8	96.2					2018-01-05	2018
2026194.7	Bacillus paramycoides strain LB_RP2	2026194	131567;2;1783272;1239;91061;1385;186817;1386;86661;2026194	cellular organisms;Bacteria;Terrabacteria group;Bacillota;Bacilli;Bacillales;Bacillaceae;Bacillus;Bacillus cereus group;Bacillus paramycoides	Bacteria	Bacteria	Bacillota	Bacilli	Bacillales	Bacillaceae	Bacillus	Bacillus paramycoides	WGS	LB_RP2						Good	2020-07-07T00:00:00Z		PRJNA641466	SAMN15353911	GCA_013391375.1		JACAXA000000000	Federal University of Amazonas	WGS	Illumina HiSeq	250.0x	Unicycler v. 0.4.8; CAP3 v. 02/10/15		76	5342545	35.1798	8	216793	83	5	5732	97.9	96.7			Water Lake	isolated from Amazon environment	2019-08	2019
226900.8	Bacillus cereus ATCC 14579	226900	131567;2;1783272;1239;91061;1385;186817;1386;86661;1396;226900	cellular organisms;Bacteria;Terrabacteria group;Bacillota;Bacilli;Bacillales;Bacillaceae;Bacillus;Bacillus cereus group;Bacillus cereus;Bacillus cereus ATCC 14579	Bacteria	Bacteria	Bacillota	Bacilli	Bacillales	Bacillaceae	Bacillus	Bacillus cereus	Complete	ATCC 14579		MLST.Bacillus_cereus.921	ATCC 14579	Yes		Good	2003-05-02T00:00:00Z	12721630,14617663	PRJNA384	SAMN02603340	GCA_000007825.1		AE016877,AE016878	Institut National de la Recherche Agronomique (INRA)	Complete				1	2	5427083	35.3	1	5411809	108	26	5666	99.9	97.9	3.2	100
260799.14	Bacillus anthracis str. Sterne	260799	131567;2;1783272;1239;91061;1385;186817;1386;86661;1392;260799	cellular organisms;Bacteria;Terrabacteria group;Bacillota;Bacilli;Bacillales;Bacillaceae;Bacillus;Bacillus cereus group;Bacillus anthracis;Bacillus anthracis str. Sterne	Bacteria	Bacteria	Bacillota	Bacilli	Bacillales	Bacillaceae	Bacillus	Bacillus anthracis	Complete	Sterne		MLST.Bacillus_cereus.1				Good	2004-06-24T00:00:00Z		PRJNA10878		GCA_000008165.1		AE017225	DOE Joint Genome Institute	Complete					1	5228663	35.4	1	5228663	95	22	5698	100	99.4		100
261594.21	Bacillus anthracis str. 'Ames Ancestor'	261594	131567;2;1783272;1239;91061;1385;186817;1386;86661;1392;261594	cellular organisms;Bacteria;Terrabacteria group;Bacillota;Bacilli;Bacillales;Bacillaceae;Bacillus;Bacillus cereus group;Bacillus anthracis;Bacillus anthracis str. 'Ames Ancestor'	Bacteria	Bacteria	Bacillota	Bacilli	Bacillales	Bacillaceae	Bacillus	Bacillus anthracis	Complete	Ames 0581		MLST.Bacillus_cereus.1		Yes	Representative	Good	2004-05-20T00:00:00Z	18952800	PRJNA10784	SAMN02603433	GCA_000008445.1		AE017334,AE017335,AE017336	J. Craig Venter Institute	Complete				2	3	5503926	35.2	1	5227419	95	22	6010	100	99.4		100
279010.13	Bacillus licheniformis DSM 13 = ATCC 14580	279010	131567;2;1783272;1239;91061;1385;186817;1386;653685;1402;279010	cellular organisms;Bacteria;Terrabacteria group;Bacillota;Bacilli;Bacillales;Bacillaceae;Bacillus;Bacillus subtilis group;Bacillus licheniformis;Bacillus licheniformis DSM 13 = ATCC 14580	Bacteria	Bacteria	Bacillota	Bacilli	Bacillales	Bacillaceae	Bacillus	Bacillus licheniformis	Complete	ATCC14580		MLST.Bacillus_licheniformis.1	ATCC 14580	Yes		Good	2004-10-06T00:00:00Z		PRJNA12388		GCA_000011645.1		CP000002	Novozymes Biotech	Complete					1	4222597	46.2	1	4222597	72	14	4461	99.9	99.8		100
281309.8	Bacillus thuringiensis serovar konkukian str. 97-27	281309	131567;2;1783272;1239;91061;1385;186817;1386;86661;1428;180856;281309	cellular organisms;Bacteria;Terrabacteria group;Bacillota;Bacilli;Bacillales;Bacillaceae;Bacillus;Bacillus cereus group;Bacillus thuringiensis;[Bacillus thuringiensis] serovar konkukian;[Bacillus thuringiensis] serovar konkukian str. 97-27	Bacteria	Bacteria	Bacillota	Bacilli	Bacillales	Bacillaceae	Bacillus	Bacillus thuringiensis	Complete	97-27	serovar konkukian	MLST.Bacillus_cereus.113				Good	2004-06-30T00:00:00Z	16621833	PRJNA10877	SAMN02598265	GCA_000008505.1		AE017355,CP000047	DOE Joint Genome Institute	Complete				1	2	5314794	35.4	1	5237682	105	28	5577	99.9	99.6		99.8	case of severe human tissue necrosis which is unusual since human infections	isolated from a case of severe human tissue necrosis which is unusual since human infections by this organism are rare
315730.11	Bacillus weihenstephanensis KBAB4	315730	131567;2;1783272;1239;91061;1385;186817;1386;86661;1405;315730	cellular organisms;Bacteria;Terrabacteria group;Bacillota;Bacilli;Bacillales;Bacillaceae;Bacillus;Bacillus cereus group;Bacillus mycoides;Bacillus mycoides KBAB4	Bacteria	Bacteria	Bacillota	Bacilli	Bacillales	Bacillaceae	Bacillus	Bacillus mycoides	Complete	KBAB4		MLST.Bacillus_cereus.958				Good	2007-12-21T00:00:00Z	17434157	PRJNA13623	SAMN00623031	GCA_000018825.1	SRR253092	CP000903,CP000905,CP000906,CP000907,CP000904	US DOE Joint Genome Institute|DOE Joint Genome Institute|INRA	Complete				4	5	5872743	35.5	1	5262775	108	28	5949	99.8	98.3	0.5	100
315749.8	Bacillus cytotoxicus NVH 391-98	315749	131567;2;1783272;1239;91061;1385;186817;1386;86661;580165;315749	cellular organisms;Bacteria;Terrabacteria group;Bacillota;Bacilli;Bacillales;Bacillaceae;Bacillus;Bacillus cereus group;Bacillus cytotoxicus;Bacillus cytotoxicus NVH 391-98	Bacteria	Bacteria	Bacillota	Bacilli	Bacillales	Bacillaceae	Bacillus	Bacillus cytotoxicus	Complete	NVH 391-98						Good	2007-07-17T00:00:00Z	17434157	PRJNA13624	SAMN02598310	GCA_000017425.1		CP000764,CP000765	US DOE Joint Genome Institute|DOE Joint Genome Institute|INRA	Complete				1	2	4094159	35.9	1	4087024	106	26	4213	99.3	97.1	0.5	91.9
339854.8	Bacillus thuringiensis serovar israelensis ATCC 35646	339854	131567;2;1783272;1239;91061;1385;186817;1386;86661;1428;1430;339854	cellular organisms;Bacteria;Terrabacteria group;Bacillota;Bacilli;Bacillales;Bacillaceae;Bacillus;Bacillus cereus group;Bacillus thuringiensis;Bacillus thuringiensis serovar israelensis;Bacillus thuringiensis serovar israelensis ATCC 35646	Bacteria	Bacteria	Bacillota	Bacilli	Bacillales	Bacillaceae	Bacillus	Bacillus thuringiensis	WGS	ATCC 35646	israelensis	MLST.Bacillus_cereus.16	ATCC 35646			Poor	2005-09-14T00:00:00Z		PRJNA15522	SAMN02470058	GCF_000167695.1		AAJM00000000	Integrated Genomics	WGS					866	5880839	35.03	144	10497	82	10	7311	91.7	84	16.9	91.9
363870.5	Bacillus ginsengihumi M2.11	363870	131567;2;1783272;1239;91061;1385;186817;2817139;363870	cellular organisms;Bacteria;Terrabacteria group;Bacillota;Bacilli;Bacillales;Bacillaceae;Weizmannia;Weizmannia ginsengihumi	Bacteria	Bacteria	Bacillota	Bacilli	Bacillales	Bacillaceae	Weizmannia	Weizmannia ginsengihumi	WGS	M2.11						Poor	2014-11-21T00:00:00Z	-	PRJNA263556	SAMN03103727	GCA_000786015.1		JRUN00000000	Kazan (Volga region) Federal University	WGS	454	25.0x	SPAdes Genome Assembler v. 3.0		140	3721822	36.15	23	58040	88	23	4009	96.7	92.3	10.3	96.8	soil of hothouse complex 'Mayskiy'		2010-09-01	2010
380263.3	Bacillus sp. TD41	2026191	131567;2;1783272;1239;91061;1385;186817;1386;86661;2026191	cellular organisms;Bacteria;Terrabacteria group;Bacillota;Bacilli;Bacillales;Bacillaceae;Bacillus;Bacillus cereus group;Bacillus luti	Bacteria	Bacteria	Bacillota	Bacilli	Bacillales	Bacillaceae	Bacillus	Bacillus luti	WGS	TD41		MLST.Bacillus_cereus.764	MCCC:1A00359			Good	2016-11-18T00:00:00Z		PRJNA325892	SAMN05231662	GCF_001884105.1		MACI00000000	The Third Institute of Oceanography, Key Laboratory of Marine Biogenetic Resources	WGS	Illumina	100.0x	SOAPdenovo v. 1.05		99	5094423	35.46	14	111820	17	2	5400	99.9	98.8		100	Sediments		2002-09	2002
526988.3	Bacillus cereus Rock4-18	526988	131567;2;1783272;1239;91061;1385;186817;1386;86661;1396;526988	cellular organisms;Bacteria;Terrabacteria group;Bacillota;Bacilli;Bacillales;Bacillaceae;Bacillus;Bacillus cereus group;Bacillus cereus;Bacillus cereus Rock4-18	Bacteria	Bacteria	Bacillota	Bacilli	Bacillales	Bacillaceae	Bacillus	Bacillus cereus	WGS	Rock4-18						Good	2009-04-30T00:00:00Z		PRJNA29687	SAMN00727648	GCA_000161295.1	SRR346768	ACMN00000000	Naval Medical Research Center	WGS	454	9.0X			1	5923634	35	1	5923634	71	2	5970	99.6	98.7		99.8	soil	isolated from soil in Rockville, Maryland
527000.3	Bacillus pseudomycoides DSM 12442	527000	131567;2;1783272;1239;91061;1385;186817;1386;86661;64104;527000	cellular organisms;Bacteria;Terrabacteria group;Bacillota;Bacilli;Bacillales;Bacillaceae;Bacillus;Bacillus cereus group;Bacillus pseudomycoides;Bacillus pseudomycoides DSM 12442	Bacteria	Bacteria	Bacillota	Bacilli	Bacillales	Bacillaceae	Bacillus	Bacillus pseudomycoides	WGS	DSM 12442			DSM 12442	Yes	Representative	Good	2009-04-30T00:00:00Z		PRJNA29707	SAMN00727631	GCA_000161455.1	SRR346596	ACMX00000000	Naval Medical Research Center	WGS	454	8.5X			1	5782514	35.4	1	5782514	86	2	5367	99.3	97.1	0.2	99.8
529122.4	Bacillus thuringiensis YBT-1518	529122	131567;2;1783272;1239;91061;1385;186817;1386;86661;1428;529122	cellular organisms;Bacteria;Terrabacteria group;Bacillota;Bacilli;Bacillales;Bacillaceae;Bacillus;Bacillus cereus group;Bacillus thuringiensis;Bacillus thuringiensis YBT-1518	Bacteria	Bacteria	Bacillota	Bacilli	Bacillales	Bacillaceae	Bacillus	Bacillus thuringiensis	Complete	YBT-1518		MLST.Bacillus_cereus.1261				Good	2013-01-14T00:00:00Z		PRJNA63189	SAMN02641488	GCA_000497525.2		CP005935.1,CP005940.1,CP005936.1,CP005937.1,CP002486.1,CP005939.1,CP005938.1	State Key Laboratory of Agricultural Microbiology, Huazhong Agricultural University	Complete	Illumina	190X	SOAPdenovo v. 1.04	5	6	6655215	35.2915	1	6002284	94	44	6912	99.8	98.3	0.5	99.8	soil	isolated from soil and will be used for comparative analysis
574376.4	Bacillus manliponensis strain JCM 15802	574376	131567;2;1783272;1239;91061;1385;186817;1386;86661;574376	cellular organisms;Bacteria;Terrabacteria group;Bacillota;Bacilli;Bacillales;Bacillaceae;Bacillus;Bacillus cereus group;Bacillus manliponensis	Bacteria	Bacteria	Bacillota	Bacilli	Bacillales	Bacillaceae	Bacillus	Bacillus manliponensis	WGS	JCM 15802		MLST.Bacillus_cereus.907			Representative	Good	2014-06-26T00:00:00Z	-	PRJNA252652	SAMN02854473	GCA_000712595.1		JOTN00000000	The Third Institute of State Oceanic Administration (SOA)	WGS	Illumina	100x	SOAPdenovo v. 1.05		101	4643113	36	8	200370	45	3	4771	99	96.8	2.3	93.9	Yellow Sea tidal flat sediment		2011	2011
576432.3	Bacillus sp. N24	576432	131567;2;1783272;1239;91061;1385;186817;1386;185979;576432	cellular organisms;Bacteria;Terrabacteria group;Bacillota;Bacilli;Bacillales;Bacillaceae;Bacillus;unclassified Bacillus (in;Bacillus sp. N24	Bacteria	Bacteria	Bacillota	Bacilli	Bacillales	Bacillaceae	Bacillus	Bacillus sp. N24	WGS	N24		MLST.Bacillus_cereus.771	MCC:1A01406			Good	2016-11-18T00:00:00Z		PRJNA325891	SAMN05231550	GCF_001884035.1		MACG00000000	The Third Institute of Oceanography, Key Laboratory of Marine Biogenetic Resources	WGS	Illumina	100.0x	SOAPdenovo v. 1.05		78	5217784	35.22	6	207933	20	2	5539	99.8	98.4		100	Sediments		2002-10	2002
580165.38	Bacillus cytotoxicus strain CH_213	580165	131567;2;1783272;1239;91061;1385;186817;1386;86661;580165	cellular organisms;Bacteria;Terrabacteria group;Bacillota;Bacilli;Bacillales;Bacillaceae;Bacillus;Bacillus cereus group;Bacillus cytotoxicus	Bacteria	Bacteria	Bacillota	Bacilli	Bacillales	Bacillaceae	Bacillus	Bacillus cytotoxicus	WGS	CH_213		MLST.Bacillus_cereus.930				Good	2020-07-19T00:00:00Z		PRJNA646186	SAMN15525986	GCA_013425305.1		JACCMP000000000	University of Zurich	WGS	Illumina MiniSeq	50.0x	shovill v. 1.0.9		53	4105468	35.5612	4	234866	81	6	4452	97.8	95.9			mashed potato		2017	2017
580165.48	Bacillus cytotoxicus strain E17.4	580165	131567;2;1783272;1239;91061;1385;186817;1386;86661;580165	cellular organisms;Bacteria;Terrabacteria group;Bacillota;Bacilli;Bacillales;Bacillaceae;Bacillus;Bacillus cereus group;Bacillus cytotoxicus	Bacteria	Bacteria	Bacillota	Bacilli	Bacillales	Bacillaceae	Bacillus	Bacillus cytotoxicus	Complete	E17.4		MLST.Bacillus_cereus.930				Good	2021-04-12T00:00:00Z		PRJNA684687	SAMN17065808	GCA_017909395.1		CP066192,CP066193	Universite Catholique de Louvain	Complete	PacBio; Illumina MiSeq	184x	SPAdes v. v3.13.0	1	2	4060910	35.8896	1	4049237	82	34	4274	99	97.3			Potato flake		2019	2019
64104.119	Bacillus pseudomycoides strain DE0184	64104	131567;2;1783272;1239;91061;1385;186817;1386;86661;64104	cellular organisms;Bacteria;Terrabacteria group;Bacillota;Bacilli;Bacillales;Bacillaceae;Bacillus;Bacillus cereus group;Bacillus pseudomycoides	Bacteria	Bacteria	Bacillota	Bacilli	Bacillales	Bacillaceae	Bacillus	Bacillus pseudomycoides	WGS	DE0184		MLST.Bacillus_cereus.261				Good	2019-07-30T00:00:00Z		PRJNA543692	SAMN11792344	GCA_007681785.1		VELP00000000	BGI	WGS	BGISEQ	100x	SPAdes v. v3.11.1		333	5631224	35.4364	11	173331	56	4	6124	99	96.2			environmental		2018-09-01	2018
64104.3	Bacillus pseudomycoides strain FSL H8-0534	64104	131567;2;1783272;1239;91061;1385;186817;1386;86661;64104	cellular organisms;Bacteria;Terrabacteria group;Bacillota;Bacilli;Bacillales;Bacillaceae;Bacillus;Bacillus cereus group;Bacillus pseudomycoides	Bacteria	Bacteria	Bacillota	Bacilli	Bacillales	Bacillaceae	Bacillus	Bacillus pseudomycoides	WGS	FSL H8-0534						Good	2017-03-03T00:00:00Z		PRJNA288461	SAMN05953540	GCF_002014615.1		MUAQ00000000	Cornell University	WGS	Illumina HiSeq	108.0x	SPAdes v. 3.8		261	5849665	35.44	12	107889	103	14	6611	99.2	96.9		100	soil adjecent to bovine farm		2006	2006
64104.49	Bacillus pseudomycoides strain AFS028766	64104	131567;2;1783272;1239;91061;1385;186817;1386;86661;64104	cellular organisms;Bacteria;Terrabacteria group;Bacillota;Bacilli;Bacillales;Bacillaceae;Bacillus;Bacillus cereus group;Bacillus pseudomycoides	Bacteria	Bacteria	Bacillota	Bacilli	Bacillales	Bacillaceae	Bacillus	Bacillus pseudomycoides	WGS	AFS028766						Good	2017-10-16T00:00:00Z		PRJNA400804	SAMN07597626	GCA_002557835.1		NUAE00000000	UNC Chapel Hill	WGS	Illumina HiSeq	54.67x	CLC Assembly Cell v. 4.2.1		275	5710664	35.39	17	112466	65	2	6470	99.4	97.3		100	plant		2014-03-19	2014
86662.17	Bacillus weihenstephanensis strain WSBC 10204	1405	131567;2;1783272;1239;91061;1385;186817;1386;86661;1405	cellular organisms;Bacteria;Terrabacteria group;Bacillota;Bacilli;Bacillales;Bacillaceae;Bacillus;Bacillus cereus group;Bacillus mycoides	Bacteria	Bacteria	Bacillota	Bacilli	Bacillales	Bacillaceae	Bacillus	Bacillus mycoides	Complete	WSBC10204			DSM:11821	Yes		Good	2015-05-01T00:00:00Z	25853650	PRJNA258373	SAMN03106993	GCF_000775975.1		CP009746	University of Amsterdam	Complete	454 GS FLX+	400x	CLC NGS Cell v. 5.5.1		1	5608349	35.24	1	5608349	77	7	5838	99.7	98.2	0.2	100			1998	1998
1396.14	Bacillus cereus strain AFS012518	1396	131567;2;1783272;1239;91061;1385;186817;1386;86661;1396	cellular organisms;Bacteria;Terrabacteria group;Bacillota;Bacilli;Bacillales;Bacillaceae;Bacillus;Bacillus cereus group;Bacillus cereus	Bacteria	Bacteria	Bacillota	Bacilli	Bacillales	Bacillaceae	Bacillus	Bacillus cereus	WGS	AFS012518						Good	2017-10-16T00:00:00Z		PRJNA400804	SAMN07597407	GCA_002558205.1		NTVN00000000	UNC Chapel Hill	WGS	Illumina HiSeq	76.18x	CLC Assembly Cell v. 4.2.1		58	5225847	35.28	7	313150	75		5649	99.9	98.4	0.2	100	core		2014-04-21	2014
1428.92	Bacillus thuringiensis strain 261-1	1428	131567;2;1783272;1239;91061;1385;186817;1386;86661;1428	cellular organisms;Bacteria;Terrabacteria group;Bacillota;Bacilli;Bacillales;Bacillaceae;Bacillus;Bacillus cereus group;Bacillus thuringiensis	Bacteria	Bacteria	Bacillota	Bacilli	Bacillales	Bacillaceae	Bacillus	Bacillus thuringiensis	WGS	261-1		MLST.Bacillus_cereus.234				Good	2018-01-19T00:00:00Z		PRJNA387206	SAMN07142651	GCA_002893525.1		NHNP00000000	Institute of Plant Protection, Chinese Academy of Agricultural Sciences	WGS	Illumina HiSeq	150x	IDBA_UD v. May-17		229	5613888	35.2246	11	142524	73	3	6224	99.9	98.5	0.4	100	soil		2003-03-03	2003
180858	Bacillus thuringiensis serovar chanpaisis strain BGSC 4BH1	180858	131567;2;1783272;1239;91061;1385;186817;1386;86661;1428;180858	cellular organisms;Bacteria;Terrabacteria group;Bacillota;Bacilli;Bacillales;Bacillaceae;Bacillus;Bacillus cereus group;Bacillus thuringiensis;Bacillus thuringiensis serovar chanpaisis	Bacteria	Bacteria	Bacillota	Bacilli	Bacillales	Bacillaceae	Bacillus	Bacillus thuringiensis	WGS	BGSC 4BH1	chanpaisis	MLST.Bacillus_cereus.234				Good	2017-05-17T00:00:00Z		PRJNA349211	SAMN05934518	GCA_002146665.1		NFDC00000000	Huazhong Agricultural University	WGS	Illumina HiSeq	120.0x	ABySS v. 1.5.2		89	5481202	35.28	9	208374	90	4	5958	99.9	98.5	0.2	100	rice paddy	is from all serotypes, including antisera standard strain for each serotype
2.52939e+06	Bacillus sp. SYJ	2529386	131567;2;1783272;1239;91061;1385;186817;1386;185979;2529386	cellular organisms;Bacteria;Terrabacteria group;Bacillota;Bacilli;Bacillales;Bacillaceae;Bacillus;unclassified Bacillus (in;Bacillus sp. SYJ	Bacteria	Bacteria	Bacillota	Bacilli	Bacillales	Bacillaceae	Bacillus	Bacillus sp. SYJ	Complete	SYJ		MLST.Bacillus_cereus.234				Good	2019-03-02T00:00:00Z		PRJNA523077	SAMN10963491	GCA_004322655.1		CP036356,CP036355,CP036354	Zhejiang Institute of Freshwater Fisheries	Complete	PacBio	5296886.0x	SMRT portal v. MAY-2017	2	3	5520756	35.3607	1	5296886	106	28	5680							2015-06-01	2015
[truncated: 11 more columns]
