# Supplementary material for: Pathogenicity and Genomic Characterization of a Novel Genospecies, Bacillus shihchuchen, of the Bacillus cereus Group Isolated from Chinese Softshell Turtle (Pelodiscus sinensis)
Source: Int J Mol Sci. 2023 Jun 1;24(11):9636. doi: 10.3390/ijms24119636 (PMC10254083; doi:10.3390/ijms24119636)
Supplement: Supplementary file 1 [file ijms-24-09636-s001.zip › supplematary table S6 QF108-045 pathogenic island.xls]

## Sheet: Islandviewer Results
black color, genes located in chromosome				red color, genes located in plasmid
Island start	Island end	Length	Method	Gene name	Gene ID	Locus	Gene start	Gene end	Strand	Product	External Annotations
1127698	1133923	6225	Predicted by at least one method				1127698	1127823	1	hypothetical protein
1127698	1133923	6225	Predicted by at least one method				1128130	1128378	-1	hypothetical protein
1127698	1133923	6225	Predicted by at least one method				1128994	1129239	-1	hypothetical protein
1127698	1133923	6225	Predicted by at least one method				1129266	1129796	-1	hypothetical protein
1127698	1133923	6225	Predicted by at least one method				1129861	1130292	-1	hypothetical protein
1127698	1133923	6225	Predicted by at least one method				1130314	1130460	-1	hypothetical protein
1127698	1133923	6225	Predicted by at least one method				1130547	1131776	-1	hypothetical protein
1127698	1133923	6225	Predicted by at least one method				1132269	1132964	1	hypothetical protein
1127698	1133923	6225	Predicted by at least one method				1132991	1133335	1	helix-turn-helix/TPR domain protein
1127698	1133923	6225	Predicted by at least one method				1133681	1133923	-1	Resolvase
1278444	1289121	10677	Predicted by at least one method				1278444	1279484	-1	Fibronectin type III domain protein
1278444	1289121	10677	Predicted by at least one method				1279688	1280989	-1	Fibronectin type III domain protein
1278444	1289121	10677	Predicted by at least one method				1281105	1281359	-1	N-acetylmuramoyl-L-alanine amidase (EC 3.5.1.28)
1278444	1289121	10677	Predicted by at least one method				1281356	1282087	-1	N-acetylmuramoyl-L-alanine amidase (EC 3.5.1.28)
1278444	1289121	10677	Predicted by at least one method				1282092	1282457	-1	Holin
1278444	1289121	10677	Predicted by at least one method				1283274	1283657	-1	Phage protein
1278444	1289121	10677	Predicted by at least one method				1284026	1284379	1	negative regulation of the defective prophage PBSX genes
1278444	1289121	10677	Predicted by at least one method				1284385	1284498	-1	hypothetical protein
1278444	1289121	10677	Predicted by at least one method				1285419	1286687	1	enterotoxin / cell-wall binding protein
1278444	1289121	10677	Predicted by at least one method				1286739	1287032	-1	PBS lyase HEAT-like repeat
1278444	1289121	10677	Predicted by at least one method				1287065	1287511	-1	PBS lyase HEAT-like repeat
1278444	1289121	10677	Predicted by at least one method				1287514	1287660	-1	PBS lyase HEAT-like repeat
1278444	1289121	10677	Predicted by at least one method				1287768	1288853	-1	Outer surface protein of unknown function, cellobiose operon
1278444	1289121	10677	Predicted by at least one method				1288843	1289121	-1	hypothetical protein
1278444	1289121	10677	Predicted by at least one method				1289097	1290407	-1	PTS system, cellobiose-specific IIC component
1322968	1329888	6920	Predicted by at least one method				1322968	1323861	1	Site-specific recombinase
1322968	1329888	6920	Predicted by at least one method				1323885	1324421	1	Site-specific recombinase
1322968	1329888	6920	Predicted by at least one method				1324438	1325658	1	Single-stranded-DNA-specific exonuclease RecJ
1322968	1329888	6920	Predicted by at least one method				1325685	1326095	1	Single-stranded-DNA-specific exonuclease RecJ
1322968	1329888	6920	Predicted by at least one method				1326137	1327036	-1	hypothetical protein
1322968	1329888	6920	Predicted by at least one method				1327152	1327265	-1	hypothetical protein
1322968	1329888	6920	Predicted by at least one method				1327319	1328080	-1	hypothetical protein
1322968	1329888	6920	Predicted by at least one method				1328073	1328402	-1	hypothetical protein
1322968	1329888	6920	Predicted by at least one method				1328399	1329262	-1	hypothetical protein
1322968	1329888	6920	Predicted by at least one method				1329670	1329888	-1	FIG01245493: hypothetical protein
1803941	1810026	6085	Predicted by at least one method				1803941	1804081	1	hypothetical protein
1803941	1810026	6085	Predicted by at least one method				1806754	1807185	1	hypothetical protein
1803941	1810026	6085	Predicted by at least one method				1809235	1810026	1	beta-galactosidase (EC 3.2.1.23)
2033516	2041659	8143	Predicted by at least one method				2033516	2033947	1	hypothetical protein
2033516	2041659	8143	Predicted by at least one method				2039220	2039651	1	hypothetical protein
2033516	2041659	8143	Predicted by at least one method				2041525	2041659	-1	hypothetical protein
2816153	2835404	19251	Predicted by at least one method				2816153	2817229	1	Uncharacterized MFS-type transporter YttB
2816153	2835404	19251	Predicted by at least one method				2817703	2819241	1	Leucyl-tRNA synthetase (EC 6.1.1.4)
2816153	2835404	19251	Predicted by at least one method				2819403	2820110	1	Leucyl-tRNA synthetase (EC 6.1.1.4)
2816153	2835404	19251	Predicted by at least one method				2820314	2821255	1	vrrB protein
2816153	2835404	19251	Predicted by at least one method				2821298	2821720	-1	Hydrolase, HAD superfamily
2816153	2835404	19251	Predicted by at least one method				2821920	2822105	-1	hypothetical protein
2816153	2835404	19251	Predicted by at least one method				2822432	2822959	-1	Nutrient germinant receptor hydrophilic subunit C (GerKC/GerAC/GerBC)
2816153	2835404	19251	Predicted by at least one method				2822923	2823210	-1	Nutrient germinant receptor hydrophilic subunit C (GerKC/GerAC/GerBC)
2816153	2835404	19251	Predicted by at least one method				2823248	2824348	-1	Nutrient germinant receptor inner membrane subunit B (GerKB/GerAB/GerBB)
2816153	2835404	19251	Predicted by at least one method				2824358	2825761	-1	PRK08581 domain / Nutrient germinant receptor inner membrane subunit A (GerKA/GerAA/GerBA)
2816153	2835404	19251	Predicted by at least one method				2825791	2826396	-1	Succinyl-CoA ligase
2816153	2835404	19251	Predicted by at least one method				2826668	2827792	1	Homoserine O-acetyltransferase (EC 2.3.1.31)
2816153	2835404	19251	Predicted by at least one method				2827842	2828024	-1	hypothetical protein
2816153	2835404	19251	Predicted by at least one method				2828223	2828528	1	Rhodanese-like domain protein
2816153	2835404	19251	Predicted by at least one method				2828605	2828829	1	hypothetical protein
2816153	2835404	19251	Predicted by at least one method				2828850	2829173	1	hypothetical protein
2816153	2835404	19251	Predicted by at least one method				2829290	2830033	1	Phage tail fiber protein
2816153	2835404	19251	Predicted by at least one method				2830339	2830683	-1	FIG01236145: hypothetical protein
2816153	2835404	19251	Predicted by at least one method				2830707	2833190	1	Phage tail fiber protein
2816153	2835404	19251	Predicted by at least one method				2833341	2833877	1	GTP 3',8-cyclase (EC 4.1.99.22)
2816153	2835404	19251	Predicted by at least one method				2833874	2834374	1	GTP 3',8-cyclase (EC 4.1.99.22)
2816153	2835404	19251	Predicted by at least one method				2834391	2835404	1	Molybdopterin-synthase adenylyltransferase (EC 2.7.7.80)
2971997	2994351	22354	Predicted by at least one method				2971997	2972206	1	Ribonucleotide reductase transcriptional regulator NrdR
2971997	2994351	22354	Predicted by at least one method				2972266	2972457	1	Ribonucleotide reductase transcriptional regulator NrdR
2971997	2994351	22354	Predicted by at least one method				2972585	2974003	1	Helicase loader DnaB
2971997	2994351	22354	Predicted by at least one method				2974024	2974962	1	Helicase loader DnaI
2971997	2994351	22354	Predicted by at least one method				2975445	2976116	1	Uncharacterized protein YtxC
2971997	2994351	22354	Predicted by at least one method				2976422	2978359	1	Threonyl-tRNA synthetase (EC 6.1.1.3)
2971997	2994351	22354	Predicted by at least one method				2978754	2979254	1	Translation initiation factor 3
2971997	2994351	22354	Predicted by at least one method				2979276	2979476	1	LSU ribosomal protein L35p
2971997	2994351	22354	Predicted by at least one method				2979514	2979870	1	LSU ribosomal protein L20p
2971997	2994351	22354	Predicted by at least one method				2980339	2980830	1	Dimeric dUTPase (EC 3.6.1.23)
2971997	2994351	22354	Predicted by at least one method				2980900	2981985	1	Putative aminopeptidase YsdC
2971997	2994351	22354	Predicted by at least one method				2982026	2982643	-1	TetR family regulatory protein of MDR cluster
2971997	2994351	22354	Predicted by at least one method				2982941	2983594	1	Multidrug resistance protein [function not yet clear]
2971997	2994351	22354	Predicted by at least one method				2983606	2983722	1	Membrane component of multidrug resistance system
2971997	2994351	22354	Predicted by at least one method				2983695	2985404	1	Membrane component of multidrug resistance system
2971997	2994351	22354	Predicted by at least one method				2985542	2985940	-1	CAAX amino terminal protease family protein
2971997	2994351	22354	Predicted by at least one method				2985919	2986254	-1	CAAX amino terminal protease family protein
2971997	2994351	22354	Predicted by at least one method				2986395	2986952	-1	Putative phosphohydrolase YueE
2971997	2994351	22354	Predicted by at least one method				2987128	2987337	-1	Small, acid-soluble spore protein I
2971997	2994351	22354	Predicted by at least one method				2987419	2988216	1	Uncharacterized RNA methyltransferase YsgA
2971997	2994351	22354	Predicted by at least one method				2988537	2988716	1	Phenylalanyl-tRNA synthetase alpha chain (EC 6.1.1.20)
2971997	2994351	22354	Predicted by at least one method				2988671	2989570	1	Phenylalanyl-tRNA synthetase alpha chain (EC 6.1.1.20)
2971997	2994351	22354	Predicted by at least one method				2989589	2991451	1	Phenylalanyl-tRNA synthetase beta chain (EC 6.1.1.20)
2971997	2994351	22354	Predicted by at least one method				2991466	2992008	1	Phenylalanyl-tRNA synthetase beta chain (EC 6.1.1.20)
2971997	2994351	22354	Predicted by at least one method				2992436	2993827	1	Asparaginyl-tRNA synthetase (EC 6.1.1.22)
2971997	2994351	22354	Predicted by at least one method				2994094	2994351	-1	hypothetical protein
2971997	2994351	22354	Predicted by at least one method				2994348	2994617	-1	hypothetical protein
3788612	3797876	9264	Predicted by at least one method				3788612	3789544	1	hypothetical protein
3788612	3797876	9264	Predicted by at least one method				3789607	3789852	-1	BRCA1
3788612	3797876	9264	Predicted by at least one method				3790323	3790985	1	tRNA dimethylallyltransferase (EC 2.5.1.75)
3788612	3797876	9264	Predicted by at least one method				3791007	3791231	1	RNA-binding protein Hfq
3788612	3797876	9264	Predicted by at least one method				3791310	3795023	-1	Phage tail fiber protein
3788612	3797876	9264	Predicted by at least one method				3795137	3795946	-1	Phage integrase
3788612	3797876	9264	Predicted by at least one method				3796214	3796456	1	Stage V sporulation protein SpoVK
3788612	3797876	9264	Predicted by at least one method				3796486	3797169	1	Stage V sporulation protein SpoVK
3788612	3797876	9264	Predicted by at least one method				3797205	3797339	-1	hypothetical protein
3788612	3797876	9264	Predicted by at least one method				3797439	3797876	-1	UPF0126 membrane protein YvgT
4143115	4156566	13451	Predicted by at least one method				4143115	4144029	1	TPR domain protein
4143115	4156566	13451	Predicted by at least one method				4144068	4145264	-1	Uncharacterized MFS-type transporter
4143115	4156566	13451	Predicted by at least one method				4145377	4145928	1	hypothetical protein
4143115	4156566	13451	Predicted by at least one method				4145960	4146715	1	SAM-dependent methyltransferase
4143115	4156566	13451	Predicted by at least one method				4146863	4149004	1	Phage tail fiber protein
4143115	4156566	13451	Predicted by at least one method				4149244	4149369	1	Phage tail fiber protein
4143115	4156566	13451	Predicted by at least one method				4149397	4151904	1	Phage tail fiber protein
4143115	4156566	13451	Predicted by at least one method				4151976	4152119	-1	hypothetical protein
4143115	4156566	13451	Predicted by at least one method				4152436	4152858	-1	Acetyltransferase, GNAT family
4143115	4156566	13451	Predicted by at least one method				4152996	4153244	1	Integral membrane protein
4143115	4156566	13451	Predicted by at least one method				4153308	4154429	1	UPF0118 membrane protein YubA
4143115	4156566	13451	Predicted by at least one method				4154493	4154789	-1	FIG01232668: hypothetical protein
4143115	4156566	13451	Predicted by at least one method				4155120	4155272	1	hypothetical protein
4143115	4156566	13451	Predicted by at least one method				4155344	4156180	1	Tryptophanyl-tRNA synthetase (EC 6.1.1.2)
4143115	4156566	13451	Predicted by at least one method				4156165	4156341	1	Tryptophanyl-tRNA synthetase (EC 6.1.1.2)
4143115	4156566	13451	Predicted by at least one method				4156417	4156566	1	hypothetical protein
4143115	4156566	13451	Predicted by at least one method				4156556	4157317	1	ABC transporter, ATP-binding protein
4283689	4292614	8925	Predicted by at least one method				4283689	4284444	1	transposase, IS605 family
4283689	4292614	8925	Predicted by at least one method				4284597	4284812	1	hypothetical protein
4283689	4292614	8925	Predicted by at least one method				4285075	4285224	1	hypothetical protein
4283689	4292614	8925	Predicted by at least one method				4285828	4286256	1	Uncharacterized MFS-type transporter
4283689	4292614	8925	Predicted by at least one method				4286292	4286549	1	Uncharacterized MFS-type transporter
4283689	4292614	8925	Predicted by at least one method				4286513	4287070	1	Uncharacterized MFS-type transporter
4283689	4292614	8925	Predicted by at least one method				4287082	4288344	1	putative carbamoyl-phosphate-synthetase
4283689	4292614	8925	Predicted by at least one method				4288351	4288476	1	hypothetical protein
4283689	4292614	8925	Predicted by at least one method				4288902	4289063	1	FIG01227274: hypothetical protein
4283689	4292614	8925	Predicted by at least one method				4289347	4289733	1	hypothetical protein
4283689	4292614	8925	Predicted by at least one method				4289951	4290889	-1	Glycerol-3-phosphate dehydrogenase [NAD(P)+] (EC 1.1.1.94)
4283689	4292614	8925	Predicted by at least one method				4291122	4291733	1	putative lipoprotein
4283689	4292614	8925	Predicted by at least one method				4292013	4292372	-1	hypothetical protein
4283689	4292614	8925	Predicted by at least one method				4292369	4292614	-1	hypothetical protein
4762131	4769658	7527	Predicted by at least one method				4762131	4762496	-1	Regulatory sensor-transducer, BlaR1/MecR1 family
4762131	4769658	7527	Predicted by at least one method				4762496	4762660	-1	Regulatory sensor-transducer, BlaR1/MecR1 family
4762131	4769658	7527	Predicted by at least one method				4762716	4764047	-1	Regulatory sensor-transducer, BlaR1/MecR1 family
4762131	4769658	7527	Predicted by at least one method				4764047	4764445	-1	Transcriptional repressor, BlaI/MecI family
4762131	4769658	7527	Predicted by at least one method				4764632	4765744	1	Mobile element protein
4762131	4769658	7527	Predicted by at least one method				4766228	4766908	1	Serine/threonine protein kinases
4762131	4769658	7527	Predicted by at least one method				4766967	4767083	-1	hypothetical protein
4762131	4769658	7527	Predicted by at least one method				4767080	4767337	-1	hypothetical protein
4762131	4769658	7527	Predicted by at least one method				4767474	4768904	1	Glucose dehydrogenase [pyrroloquinoline-quinone]
4762131	4769658	7527	Predicted by at least one method				4769086	4769658	1	putative membrane protein
4800642	4807835	7193	Predicted by at least one method				4800642	4801340	1	hypothetical protein
4800642	4807835	7193	Predicted by at least one method				4801381	4801920	-1	Uncharacterized MFS-type transporter
4800642	4807835	7193	Predicted by at least one method				4801962	4802558	-1	Uncharacterized MFS-type transporter
4800642	4807835	7193	Predicted by at least one method				4802733	4803848	-1	hypothetical protein
4800642	4807835	7193	Predicted by at least one method				4804397	4804882	-1	Intracellular protease
4800642	4807835	7193	Predicted by at least one method				4804921	4805046	-1	Intracellular protease
4800642	4807835	7193	Predicted by at least one method				4805102	4805647	-1	Transcriptional regulator, YafY family
4800642	4807835	7193	Predicted by at least one method				4805644	4806063	-1	Transcriptional regulator, YafY family
4800642	4807835	7193	Predicted by at least one method				4806322	4806558	-1	Resolvase
4800642	4807835	7193	Predicted by at least one method				4807263	4807835	1	Intracellular protease
4851172	4856756	5584	Predicted by at least one method				4850993	4851175	-1	Phage protein
4851172	4856756	5584	Predicted by at least one method				4851172	4851474	-1	Phage protein
4851172	4856756	5584	Predicted by at least one method				4851658	4851879	1	Transcriptional regulator
4851172	4856756	5584	Predicted by at least one method				4852031	4852741	-1	hypothetical protein
4851172	4856756	5584	Predicted by at least one method				4852870	4853823	-1	FIG00774034: hypothetical protein
4851172	4856756	5584	Predicted by at least one method				4853938	4854345	-1	hypothetical protein
4851172	4856756	5584	Predicted by at least one method				4854372	4854506	-1	hypothetical protein
4851172	4856756	5584	Predicted by at least one method				4854624	4855088	1	Mrr restriction protein-related
4851172	4856756	5584	Predicted by at least one method				4855216	4855785	1	hypothetical protein
4851172	4856756	5584	Predicted by at least one method				4855804	4855950	-1	hypothetical protein
4851172	4856756	5584	Predicted by at least one method				4855950	4856315	-1	hypothetical protein
4851172	4856756	5584	Predicted by at least one method				4856571	4856756	1	hypothetical protein
4876946	4889811	12865	Predicted by at least one method				4876946	4877245	-1	Phage protein
4876946	4889811	12865	Predicted by at least one method				4877599	4878825	-1	hypothetical protein
4876946	4889811	12865	Predicted by at least one method				4879244	4879765	-1	hypothetical protein
4876946	4889811	12865	Predicted by at least one method				4880155	4880718	-1	hypothetical protein
4876946	4889811	12865	Predicted by at least one method				4881170	4881640	-1	Inosine-uridine preferring nucleoside hydrolase (EC 3.2.2.1)
4876946	4889811	12865	Predicted by at least one method				4881651	4882157	-1	Inosine-uridine preferring nucleoside hydrolase (EC 3.2.2.1)
4876946	4889811	12865	Predicted by at least one method				4882332	4882874	-1	Phage integrase
4876946	4889811	12865	Predicted by at least one method				4882874	4883356	-1	Phage protein
4876946	4889811	12865	Predicted by at least one method				4883384	4883563	-1	Phage protein
4876946	4889811	12865	Predicted by at least one method				4883661	4883849	-1	Phage protein
4876946	4889811	12865	Predicted by at least one method				4884017	4884286	-1	hypothetical protein
4876946	4889811	12865	Predicted by at least one method				4884852	4884983	1	hypothetical protein
4876946	4889811	12865	Predicted by at least one method				4885230	4885928	1	BclA protein
4876946	4889811	12865	Predicted by at least one method				4886317	4886784	1	Exosporium protein D
4876946	4889811	12865	Predicted by at least one method				4886966	4887772	1	hypothetical protein
4876946	4889811	12865	Predicted by at least one method				4888108	4888494	1	Possible spore appendage protein
4876946	4889811	12865	Predicted by at least one method				4888894	4889376	-1	P26
4876946	4889811	12865	Predicted by at least one method				4889392	4889811	-1	hypothetical protein
4896623	4911161	14538	Predicted by at least one method				4896623	4896877	1	Integrase
4896623	4911161	14538	Predicted by at least one method				4896946	4897617	-1	hypothetical protein
4896623	4911161	14538	Predicted by at least one method				4897987	4898193	-1	hypothetical protein
4896623	4911161	14538	Predicted by at least one method				4898202	4898420	-1	Phage protein
4896623	4911161	14538	Predicted by at least one method				4899101	4899598	-1	hypothetical protein
4896623	4911161	14538	Predicted by at least one method				4899881	4900477	-1	hypothetical protein
4896623	4911161	14538	Predicted by at least one method				4900628	4901125	-1	hypothetical protein
4896623	4911161	14538	Predicted by at least one method				4901637	4901999	-1	FIG01235065: hypothetical protein
4896623	4911161	14538	Predicted by at least one method				4902020	4902859	-1	cysteine protease
4896623	4911161	14538	Predicted by at least one method				4903437	4903652	1	GerPF/GerPA protein family, required for proper assembly of spore coat, mutations lead to super-dormant spore
4896623	4911161	14538	Predicted by at least one method				4904605	4904748	1	hypothetical protein
4896623	4911161	14538	Predicted by at least one method				4904803	4905015	-1	hypothetical protein
4896623	4911161	14538	Predicted by at least one method				4906069	4906383	1	hypothetical protein
4896623	4911161	14538	Predicted by at least one method				4907033	4907818	1	beta-galactosidase (EC 3.2.1.23)
4896623	4911161	14538	Predicted by at least one method				4908287	4908460	-1	hypothetical protein
4896623	4911161	14538	Predicted by at least one method				4908558	4908857	1	IS231-related transposase
4896623	4911161	14538	Predicted by at least one method				4909484	4909957	1	Exosporium protein D
4896623	4911161	14538	Predicted by at least one method				4910240	4910716	-1	RNA polymerase sporulation specific sigma factor SigF
4896623	4911161	14538	Predicted by at least one method				4910820	4911161	-1	Group-specific protein
5076710	5092480	15770	Predicted by at least one method				5076710	5077015	-1	hypothetical protein
5076710	5092480	15770	Predicted by at least one method				5077220	5077906	1	GTP pyrophosphokinase (EC 2.7.6.5)
5076710	5092480	15770	Predicted by at least one method				5078029	5078607	1	GTP pyrophosphokinase (EC 2.7.6.5)
5076710	5092480	15770	Predicted by at least one method				5078893	5079417	1	hypothetical protein
5076710	5092480	15770	Predicted by at least one method				5079564	5079731	1	hypothetical protein
5076710	5092480	15770	Predicted by at least one method				5080202	5081458	-1	Exosporium protein J
5076710	5092480	15770	Predicted by at least one method				5081904	5082194	1	hypothetical protein
5076710	5092480	15770	Predicted by at least one method				5082256	5083158	-1	hypothetical protein
5076710	5092480	15770	Predicted by at least one method				5083216	5083329	-1	FIG01234397: hypothetical protein
5076710	5092480	15770	Predicted by at least one method				5083395	5083760	1	BclA protein
5076710	5092480	15770	Predicted by at least one method				5084283	5084840	-1	Transcriptional regulator, Xre-family with cupin domain
5076710	5092480	15770	Predicted by at least one method				5084952	5085536	1	Transporter, LysE family
5076710	5092480	15770	Predicted by at least one method				5085735	5085887	-1	Phage lysin; N-acetylmuramoyl-L-alanine amidase, family 3 (EC:3.5.1.28)
5076710	5092480	15770	Predicted by at least one method				5085887	5086471	-1	Phage lysin; N-acetylmuramoyl-L-alanine amidase, family 3 (EC:3.5.1.28)
5076710	5092480	15770	Predicted by at least one method				5086707	5086967	1	hypothetical protein
5076710	5092480	15770	Predicted by at least one method				5087445	5088407	-1	Polyketide synthase modules and related proteins
5076710	5092480	15770	Predicted by at least one method				5088484	5088852	1	Flagellar hook-length control protein FliK
5076710	5092480	15770	Predicted by at least one method				5088938	5089108	-1	Efflux ABC transporter, permease/ATP-binding protein YfiC
5076710	5092480	15770	Predicted by at least one method				5089243	5090733	-1	Efflux ABC transporter, permease/ATP-binding protein YfiC
5076710	5092480	15770	Predicted by at least one method				5090726	5092480	-1	Efflux ABC transporter, permease/ATP-binding protein YfiB
5202200	5209213	7013	Predicted by at least one method				5202200	5202349	-1	Sigma-M negative effector
5202200	5209213	7013	Predicted by at least one method				5202339	5202506	-1	RNA polymerase ECF-type sigma factor
5202200	5209213	7013	Predicted by at least one method				5202620	5202838	-1	RNA polymerase ECF-type sigma factor
5202200	5209213	7013	Predicted by at least one method				5203435	5203641	-1	hypothetical protein
5202200	5209213	7013	Predicted by at least one method				5204169	5206160	1	collagen triple helix repeat domain protein
5202200	5209213	7013	Predicted by at least one method				5206405	5206683	-1	hypothetical protein
5202200	5209213	7013	Predicted by at least one method				5207208	5207438	-1	phage terminase, small subunit
5202200	5209213	7013	Predicted by at least one method				5207513	5207962	1	hypothetical protein
5202200	5209213	7013	Predicted by at least one method				5208050	5208178	-1	hypothetical protein
5202200	5209213	7013	Predicted by at least one method				5208899	5209213	1	Thioredoxin-like protein YdbP
5281216	5359300	78084	Predicted by at least one method				5281216	5281422	1	hypothetical protein
5281216	5359300	78084	Predicted by at least one method				5281595	5281996	1	pXO1-68
5281216	5359300	78084	Predicted by at least one method				5282049	5282537	1	hypothetical protein
5281216	5359300	78084	Predicted by at least one method				5282653	5282790	1	FIG01243110: hypothetical protein
5281216	5359300	78084	Predicted by at least one method				5282783	5282944	1	FIG01226457: hypothetical protein
5281216	5359300	78084	Predicted by at least one method				5283039	5283164	1	hypothetical protein
5281216	5359300	78084	Predicted by at least one method				5283777	5283899	-1	tyrosine recombinase
5281216	5359300	78084	Predicted by at least one method				5284345	5285196	1	hypothetical protein
5281216	5359300	78084	Predicted by at least one method				5285454	5285672	1	hypothetical protein
5281216	5359300	78084	Predicted by at least one method				5285967	5286233	1	hypothetical protein
5281216	5359300	78084	Predicted by at least one method				5287122	5288345	1	hypothetical protein
5281216	5359300	78084	Predicted by at least one method				5288869	5289234	-1	hypothetical protein
5281216	5359300	78084	Predicted by at least one method				5289209	5289685	1	hypothetical protein
5281216	5359300	78084	Predicted by at least one method				5290286	5290576	1	hypothetical protein
5281216	5359300	78084	Predicted by at least one method				5290948	5292432	1	hypothetical protein
5281216	5359300	78084	Predicted by at least one method				5292432	5292722	1	FIG01240918: hypothetical protein
5281216	5359300	78084	Predicted by at least one method				5292712	5293263	1	DNA primase
5281216	5359300	78084	Predicted by at least one method				5293233	5293478	1	DNA primase
5281216	5359300	78084	Predicted by at least one method				5293535	5293714	1	DNA primase
5281216	5359300	78084	Predicted by at least one method				5293716	5294024	1	DNA primase
5281216	5359300	78084	Predicted by at least one method				5294214	5294432	1	Two-component system sensor histidine kinase
5281216	5359300	78084	Predicted by at least one method				5294429	5294872	1	Two-component system sensor histidine kinase
5281216	5359300	78084	Predicted by at least one method				5295357	5296229	1	S-layer protein
5281216	5359300	78084	Predicted by at least one method				5296268	5296570	1	S-layer homology domain protein
5281216	5359300	78084	Predicted by at least one method				5296609	5296911	1	S-layer homology domain protein
5281216	5359300	78084	Predicted by at least one method				5296950	5297171	1	S-layer homology domain protein
5281216	5359300	78084	Predicted by at least one method				5297461	5297796	1	hypothetical protein
5281216	5359300	78084	Predicted by at least one method				5297863	5298024	1	pXO1-75
5281216	5359300	78084	Predicted by at least one method				5298002	5298211	1	pXO1-75
5281216	5359300	78084	Predicted by at least one method				5298212	5299126	1	hypothetical protein
5281216	5359300	78084	Predicted by at least one method				5299191	5299892	1	FIG01229902: hypothetical protein
5281216	5359300	78084	Predicted by at least one method				5299976	5301226	1	hypothetical protein
5281216	5359300	78084	Predicted by at least one method				5301257	5302258	1	reticulocyte binding protein
5281216	5359300	78084	Predicted by at least one method				5302243	5302701	1	reticulocyte binding protein
5281216	5359300	78084	Predicted by at least one method				5302722	5303432	1	reticulocyte binding protein
5281216	5359300	78084	Predicted by at least one method				5303438	5304916	1	reticulocyte binding protein
5281216	5359300	78084	Predicted by at least one method				5304901	5305233	1	reticulocyte binding protein
5281216	5359300	78084	Predicted by at least one method				5305230	5305337	1	peptidase, M23/M37 family protein
5281216	5359300	78084	Predicted by at least one method				5305334	5305792	1	peptidase, M23/M37 family protein
5281216	5359300	78084	Predicted by at least one method				5305892	5307337	1	peptidase, M23/M37 family protein
5281216	5359300	78084	Predicted by at least one method				5307319	5307432	1	peptidase, M23/M37 family protein
5281216	5359300	78084	Predicted by at least one method				5307449	5307880	1	pXO1-82
5281216	5359300	78084	Predicted by at least one method				5308188	5308604	1	pXO1-83
5281216	5359300	78084	Predicted by at least one method				5308745	5308864	1	hypothetical protein
5281216	5359300	78084	Predicted by at least one method				5308951	5309055	1	FIG01239453: hypothetical protein
5281216	5359300	78084	Predicted by at least one method				5309316	5310020	1	CAAX amino terminal protease family protein
5281216	5359300	78084	Predicted by at least one method				5310200	5310937	1	Multimodular transpeptidase-transglycosylase (EC 2.4.1.129) (EC 3.4.-.-) / Penicillin-binding protein 1A/1B (PBP1)
5281216	5359300	78084	Predicted by at least one method				5311792	5312691	-1	putative membrane protein
5281216	5359300	78084	Predicted by at least one method				5312829	5313212	-1	PXO1-87
5281216	5359300	78084	Predicted by at least one method				5314093	5314266	-1	Cell surface protein
5281216	5359300	78084	Predicted by at least one method				5314286	5314783	1	hypothetical protein
5281216	5359300	78084	Predicted by at least one method				5315427	5315942	-1	hypothetical protein
5281216	5359300	78084	Predicted by at least one method				5316895	5317083	1	hypothetical protein
5281216	5359300	78084	Predicted by at least one method				5317678	5317839	1	S-layer protein, (pXO1-90)
5281216	5359300	78084	Predicted by at least one method				5317848	5318228	1	S-layer protein, (pXO1-90)
5281216	5359300	78084	Predicted by at least one method				5318221	5318673	1	hypothetical protein
5281216	5359300	78084	Predicted by at least one method				5318685	5318849	1	hypothetical protein
5281216	5359300	78084	Predicted by at least one method				5318849	5319271	1	hypothetical protein
5281216	5359300	78084	Predicted by at least one method				5319464	5320222	1	putative membrane-associated phospholipid phosphatase, PAP2 superfamily
5281216	5359300	78084	Predicted by at least one method				5321003	5322400	1	Hyaluronan synthase (EC 2.4.1.212)
5281216	5359300	78084	Predicted by at least one method				5322744	5322860	1	UDP-glucose 6-dehydrogenase (EC 1.1.1.22)
5281216	5359300	78084	Predicted by at least one method				5322857	5323687	1	UDP-glucose dehydrogenase in hyaluronic acid synthesis (EC 1.1.1.22)
5281216	5359300	78084	Predicted by at least one method				5323819	5324073	1	UDP-glucose dehydrogenase in hyaluronic acid synthesis (EC 1.1.1.22)
5281216	5359300	78084	Predicted by at least one method				5325681	5325830	1	hypothetical protein
5281216	5359300	78084	Predicted by at least one method				5326137	5326370	-1	hypothetical protein
5281216	5359300	78084	Predicted by at least one method				5326415	5326726	-1	hypothetical protein
5281216	5359300	78084	Predicted by at least one method				5327055	5327282	-1	hypothetical protein
5281216	5359300	78084	Predicted by at least one method				5328137	5328304	1	FIG01248486: hypothetical protein
5281216	5359300	78084	Predicted by at least one method				5329677	5330654	-1	hypothetical protein
5281216	5359300	78084	Predicted by at least one method				5330698	5330853	1	hypothetical protein
5281216	5359300	78084	Predicted by at least one method				5332091	5332288	1	Calmodulin-sensitive adenylate cyclase (EC 4.6.1.1)
5281216	5359300	78084	Predicted by at least one method				5332471	5332926	1	Calmodulin-sensitive adenylate cyclase (EC 4.6.1.1)
5281216	5359300	78084	Predicted by at least one method				5332950	5333636	1	Calmodulin-sensitive adenylate cyclase (EC 4.6.1.1)
5281216	5359300	78084	Predicted by at least one method				5333806	5334168	1	Calmodulin-sensitive adenylate cyclase (EC 4.6.1.1)
5281216	5359300	78084	Predicted by at least one method				5334131	5334487	1	Calmodulin-sensitive adenylate cyclase (EC 4.6.1.1)
5281216	5359300	78084	Predicted by at least one method				5334586	5335110	1	Adenine phosphoribosyltransferase (EC 2.4.2.7)
5281216	5359300	78084	Predicted by at least one method				5335373	5335996	-1	Mobile element protein
5281216	5359300	78084	Predicted by at least one method				5336126	5336641	-1	Mobile element protein
5281216	5359300	78084	Predicted by at least one method				5336670	5337095	-1	hypothetical protein
5281216	5359300	78084	Predicted by at least one method				5337096	5337212	-1	transcriptional activator AtxA, (pXO1-119)
5281216	5359300	78084	Predicted by at least one method				5337603	5338055	-1	transcriptional activator AtxA, (pXO1-119)
5281216	5359300	78084	Predicted by at least one method				5338339	5338515	-1	transcriptional activator AtxA, (pXO1-119)
5281216	5359300	78084	Predicted by at least one method				5338878	5339165	1	trans-acting positive regulator (Atx A)
5281216	5359300	78084	Predicted by at least one method				5339180	5339329	1	trans-acting positive regulator (Atx A)
5281216	5359300	78084	Predicted by at least one method				5340374	5341183	1	hypothetical protein
5281216	5359300	78084	Predicted by at least one method				5341198	5342136	1	hypothetical protein
5281216	5359300	78084	Predicted by at least one method				5342871	5343218	-1	Threonine dehydratase, catabolic (EC 4.3.1.19) @ L-serine dehydratase, (PLP)-dependent (EC 4.3.1.17)
5281216	5359300	78084	Predicted by at least one method				5343862	5344356	-1	pXO1-117
5281216	5359300	78084	Predicted by at least one method				5345529	5345621	1	hypothetical protein
5281216	5359300	78084	Predicted by at least one method				5345692	5345823	1	hypothetical protein
5281216	5359300	78084	Predicted by at least one method				5345976	5346206	1	hypothetical protein
5281216	5359300	78084	Predicted by at least one method				5346223	5346339	1	hypothetical protein
5281216	5359300	78084	Predicted by at least one method				5347594	5348106	1	Adenine phosphoribosyltransferase (EC 2.4.2.7)
5281216	5359300	78084	Predicted by at least one method				5348564	5349382	1	Extracellular ribonuclease Bsn
5281216	5359300	78084	Predicted by at least one method				5349518	5349631	-1	Mobile element protein
5281216	5359300	78084	Predicted by at least one method				5350044	5350502	-1	hypothetical protein
5281216	5359300	78084	Predicted by at least one method				5350571	5351092	-1	calmodulin sensitive adenylate cyclase, edema factor, cya, plasmid pXO1, B. anthracis (M23179, M24074)
5281216	5359300	78084	Predicted by at least one method				5351490	5352014	1	hypothetical protein
5281216	5359300	78084	Predicted by at least one method				5352002	5352337	1	hypothetical protein
5281216	5359300	78084	Predicted by at least one method				5352310	5353752	1	hypothetical protein
5281216	5359300	78084	Predicted by at least one method				5354381	5354575	1	hypothetical protein
5281216	5359300	78084	Predicted by at least one method				5354671	5355678	1	hypothetical protein
5281216	5359300	78084	Predicted by at least one method				5355975	5356274	1	Transcriptional regulator, ArsR family
5281216	5359300	78084	Predicted by at least one method				5356534	5356683	1	hypothetical protein
5281216	5359300	78084	Predicted by at least one method				5357172	5357288	-1	hypothetical protein
5281216	5359300	78084	Predicted by at least one method				5357869	5358060	1	hypothetical protein
5281216	5359300	78084	Predicted by at least one method				5358811	5359116	-1	transporter, putative
5281216	5359300	78084	Predicted by at least one method				5359175	5359300	1	hypothetical protein
5366176	5390220	24044	Predicted by at least one method				5366176	5366619	-1	hypothetical protein
5366176	5390220	24044	Predicted by at least one method				5366986	5367555	-1	integrase/recombinase, putative
5366176	5390220	24044	Predicted by at least one method				5367814	5367942	-1	integrase/recombinase, putative
5366176	5390220	24044	Predicted by at least one method				5368254	5368604	1	hypothetical protein
5366176	5390220	24044	Predicted by at least one method				5368626	5369021	1	FIG01226649: hypothetical protein
5366176	5390220	24044	Predicted by at least one method				5369809	5369970	1	FIG01232682: hypothetical protein
5366176	5390220	24044	Predicted by at least one method				5370226	5370396	1	pXO1-99
5366176	5390220	24044	Predicted by at least one method				5370393	5370965	1	hypothetical protein
5366176	5390220	24044	Predicted by at least one method				5371257	5371949	1	pXO1-99
5366176	5390220	24044	Predicted by at least one method				5372481	5373752	1	hypothetical protein
5366176	5390220	24044	Predicted by at least one method				5373956	5375029	-1	hypothetical protein
5366176	5390220	24044	Predicted by at least one method				5375270	5375830	1	hypothetical protein
5366176	5390220	24044	Predicted by at least one method				5376177	5376311	-1	hypothetical protein
5366176	5390220	24044	Predicted by at least one method				5376471	5377094	-1	hypothetical protein
5366176	5390220	24044	Predicted by at least one method				5377091	5377366	-1	hypothetical protein
5366176	5390220	24044	Predicted by at least one method				5377657	5377815	-1	hypothetical protein
5366176	5390220	24044	Predicted by at least one method				5377959	5378471	1	Mobile element protein
5366176	5390220	24044	Predicted by at least one method				5378552	5378854	-1	FIG01230005: hypothetical protein
5366176	5390220	24044	Predicted by at least one method				5378870	5378971	-1	hypothetical protein
5366176	5390220	24044	Predicted by at least one method				5379001	5379120	-1	Hemolysins and related proteins containing CBS domains
5366176	5390220	24044	Predicted by at least one method				5379121	5379267	-1	Magnesium and cobalt efflux protein CorC
5366176	5390220	24044	Predicted by at least one method				5379427	5379684	1	hypothetical protein
5366176	5390220	24044	Predicted by at least one method				5379900	5380187	-1	FIG01227780: hypothetical protein
5366176	5390220	24044	Predicted by at least one method				5380544	5381155	-1	hypothetical protein
5366176	5390220	24044	Predicted by at least one method				5381167	5381379	-1	hypothetical protein
5366176	5390220	24044	Predicted by at least one method				5381349	5381738	-1	hypothetical protein
5366176	5390220	24044	Predicted by at least one method				5381785	5382129	-1	hypothetical protein
5366176	5390220	24044	Predicted by at least one method				5382351	5382533	-1	hypothetical protein
5366176	5390220	24044	Predicted by at least one method				5382591	5383040	-1	Putative prophage protein (ps3)
5366176	5390220	24044	Predicted by at least one method				5383405	5383758	-1	Flagellar P-ring protein FlgI
5366176	5390220	24044	Predicted by at least one method				5384125	5385147	-1	hypothetical protein
5366176	5390220	24044	Predicted by at least one method				5385328	5385699	1	hypothetical protein
5366176	5390220	24044	Predicted by at least one method				5385887	5386222	1	hypothetical protein
5366176	5390220	24044	Predicted by at least one method				5386469	5386870	1	Integrase/recombinase xerD
5366176	5390220	24044	Predicted by at least one method				5386930	5387127	-1	hypothetical protein
5366176	5390220	24044	Predicted by at least one method				5387172	5387402	-1	hypothetical protein
5366176	5390220	24044	Predicted by at least one method				5387411	5387962	-1	conserved hypothetical protein
5366176	5390220	24044	Predicted by at least one method				5388669	5389358	-1	hypothetical protein
5366176	5390220	24044	Predicted by at least one method				5389352	5389627	-1	hypothetical protein
5366176	5390220	24044	Predicted by at least one method				5390086	5390220	-1	PhrB
5366176	5390220	24044	Predicted by at least one method				5390217	5391311	-1	Response regulator aspartate phosphatase
5393184	5400549	7365	Predicted by at least one method				5393184	5393525	-1	thermonuclease family protein, (pXO1-141)
5393184	5400549	7365	Predicted by at least one method				5394455	5394661	1	DNA-invertase
5393184	5400549	7365	Predicted by at least one method				5394719	5395006	1	DNA-invertase
5393184	5400549	7365	Predicted by at least one method				5395591	5395821	-1	hypothetical protein
5393184	5400549	7365	Predicted by at least one method				5396004	5396612	-1	Cell division protein FtsW
5393184	5400549	7365	Predicted by at least one method				5396619	5396861	-1	hypothetical protein
5393184	5400549	7365	Predicted by at least one method				5396926	5397210	-1	N-Acetylneuraminate cytidylyltransferase (EC 2.7.7.43)
5393184	5400549	7365	Predicted by at least one method				5397219	5397563	-1	N-Acetylneuraminate cytidylyltransferase (EC 2.7.7.43)
5393184	5400549	7365	Predicted by at least one method				5397612	5398274	-1	UDP-N-acetylglucosamine 2-epimerase (hydrolyzing) (EC 3.2.1.183)
5393184	5400549	7365	Predicted by at least one method				5398234	5398452	-1	UDP-N-acetylglucosamine 2-epimerase (hydrolyzing) (EC 3.2.1.183)
5393184	5400549	7365	Predicted by at least one method				5398470	5398718	-1	UDP-N-acetylglucosamine 2-epimerase (hydrolyzing) (EC 3.2.1.183)
5393184	5400549	7365	Predicted by at least one method				5398744	5398917	-1	N-acetylneuraminate synthase (EC 2.5.1.56)
5393184	5400549	7365	Predicted by at least one method				5398944	5399201	-1	N-acetylneuraminate synthase (EC 2.5.1.56)
5393184	5400549	7365	Predicted by at least one method				5399282	5399671	-1	N-acetylneuraminate synthase (EC 2.5.1.56)
5393184	5400549	7365	Predicted by at least one method				5399878	5400549	-1	Undecaprenyl-phosphate galactosephosphotransferase (EC 2.7.8.6)
5404307	5419112	14805	Predicted by at least one method				5404071	5404310	-1	Cell envelope-associated transcriptional attenuator LytR-CpsA-Psr, subfamily F2
5404307	5419112	14805	Predicted by at least one method				5404307	5404606	-1	Cell envelope-associated transcriptional attenuator LytR-CpsA-Psr, subfamily F2
5404307	5419112	14805	Predicted by at least one method				5404660	5404983	-1	Cell envelope-associated transcriptional attenuator LytR-CpsA-Psr, subfamily F2 (as in PMID19099556)
5404307	5419112	14805	Predicted by at least one method				5406501	5406620	-1	EPSX protein
5404307	5419112	14805	Predicted by at least one method				5406730	5407317	-1	EPSX protein
5404307	5419112	14805	Predicted by at least one method				5407410	5408147	-1	hypothetical protein
5404307	5419112	14805	Predicted by at least one method				5408462	5408845	-1	N-acetylmannosaminyltransferase (EC 2.4.1.187)
5404307	5419112	14805	Predicted by at least one method				5408918	5409169	-1	N-acetylmannosaminyltransferase (EC 2.4.1.187)
5404307	5419112	14805	Predicted by at least one method				5409665	5410558	-1	hypothetical protein
5404307	5419112	14805	Predicted by at least one method				5410668	5410964	-1	glycosyl transferase, family 2
5404307	5419112	14805	Predicted by at least one method				5410964	5411482	-1	hypothetical protein
5404307	5419112	14805	Predicted by at least one method				5412365	5412697	-1	hypothetical protein
5404307	5419112	14805	Predicted by at least one method				5412783	5413418	1	pXO1 ORF16-like protein
5404307	5419112	14805	Predicted by at least one method				5416761	5416910	-1	hypothetical protein
5404307	5419112	14805	Predicted by at least one method				5417048	5417167	1	hypothetical protein
5404307	5419112	14805	Predicted by at least one method				5417290	5418042	1	hypothetical protein
5404307	5419112	14805	Predicted by at least one method				5418057	5418212	1	Mobile element protein
5404307	5419112	14805	Predicted by at least one method				5418401	5418664	1	Mobile element protein
5404307	5419112	14805	Predicted by at least one method				5418957	5419112	-1	hypothetical protein
5433155	5472474	39319	Predicted by at least one method				5433155	5433526	-1	pXO1-11
5433155	5472474	39319	Predicted by at least one method				5434128	5434397	1	FIG01234639: hypothetical protein
5433155	5472474	39319	Predicted by at least one method				5434381	5434644	1	FIG01234639: hypothetical protein
5433155	5472474	39319	Predicted by at least one method				5434869	5436242	-1	hypothetical protein
5433155	5472474	39319	Predicted by at least one method				5436447	5436692	1	hypothetical protein
5433155	5472474	39319	Predicted by at least one method				5436782	5437435	1	hypothetical protein
5433155	5472474	39319	Predicted by at least one method				5437584	5437880	-1	hypothetical protein
5433155	5472474	39319	Predicted by at least one method				5437972	5439147	-1	hypothetical protein
5433155	5472474	39319	Predicted by at least one method				5439168	5440538	-1	hypothetical protein
5433155	5472474	39319	Predicted by at least one method				5440535	5441035	-1	hypothetical protein
5433155	5472474	39319	Predicted by at least one method				5441074	5441340	-1	pXO1 ORF14-like protein
5433155	5472474	39319	Predicted by at least one method				5441439	5442479	-1	pXO1 ORF14-like protein
5433155	5472474	39319	Predicted by at least one method				5442560	5442766	-1	pXO1 ORF14-like protein
5433155	5472474	39319	Predicted by at least one method				5443337	5443732	-1	CAAX amino terminal protease family protein
5433155	5472474	39319	Predicted by at least one method				5443931	5444143	-1	hypothetical protein
5433155	5472474	39319	Predicted by at least one method				5444133	5444282	-1	FIG01238056: hypothetical protein
5433155	5472474	39319	Predicted by at least one method				5444816	5446525	1	pXO1 ORF16-like protein
5433155	5472474	39319	Predicted by at least one method				5447536	5447724	1	hypothetical protein
5433155	5472474	39319	Predicted by at least one method				5447718	5448728	1	hypothetical protein
5433155	5472474	39319	Predicted by at least one method				5448746	5450305	1	hypothetical protein
5433155	5472474	39319	Predicted by at least one method				5450562	5450840	1	hypothetical protein
5433155	5472474	39319	Predicted by at least one method				5451039	5451446	1	hypothetical protein
5433155	5472474	39319	Predicted by at least one method				5451738	5452691	1	Phage integrase
5433155	5472474	39319	Predicted by at least one method				5452944	5453534	-1	ATP-dependent DNA helicase UvrD/PcrA, clostridial paralog 2
5433155	5472474	39319	Predicted by at least one method				5453531	5454628	-1	ATP-dependent DNA helicase UvrD/PcrA, clostridial paralog 2
5433155	5472474	39319	Predicted by at least one method				5454625	5455599	-1	FIG131328: Predicted ATP-dependent endonuclease of the OLD family
5433155	5472474	39319	Predicted by at least one method				5455596	5456699	-1	FIG131328: Predicted ATP-dependent endonuclease of the OLD family
5433155	5472474	39319	Predicted by at least one method				5457042	5457548	-1	hypothetical protein
5433155	5472474	39319	Predicted by at least one method				5457676	5457912	-1	3'-phosphoadenosine 5'-phosphosulfate sulfotransferase (PAPS reductase)/FAD synthetase and related enzymes
5433155	5472474	39319	Predicted by at least one method				5457990	5459336	-1	3'-phosphoadenosine 5'-phosphosulfate sulfotransferase (PAPS reductase)/FAD synthetase and related enzymes
5433155	5472474	39319	Predicted by at least one method				5459559	5459735	-1	nucleotidyltransferase domain protein
5433155	5472474	39319	Predicted by at least one method				5459959	5460081	-1	nucleotidyltransferase domain protein
5433155	5472474	39319	Predicted by at least one method				5460057	5460344	-1	nucleotidyltransferase domain protein
5433155	5472474	39319	Predicted by at least one method				5460366	5460737	-1	FIG01233830: hypothetical protein
5433155	5472474	39319	Predicted by at least one method				5460757	5460870	-1	FIG01239277: hypothetical protein
5433155	5472474	39319	Predicted by at least one method				5460930	5461238	-1	FIG01239277: hypothetical protein
5433155	5472474	39319	Predicted by at least one method				5461312	5461602	-1	FIG01239277: hypothetical protein
5433155	5472474	39319	Predicted by at least one method				5461614	5462015	-1	FIG01228063: hypothetical protein
5433155	5472474	39319	Predicted by at least one method				5462065	5462487	-1	FIG01234753: hypothetical protein
5433155	5472474	39319	Predicted by at least one method				5463093	5463263	-1	FIG01227999: hypothetical protein
5433155	5472474	39319	Predicted by at least one method				5463380	5463763	-1	FIG01235603: hypothetical protein
5433155	5472474	39319	Predicted by at least one method				5463724	5464821	-1	FIG01229635: hypothetical protein
5433155	5472474	39319	Predicted by at least one method				5464838	5465647	-1	FIG01239104: hypothetical protein
5433155	5472474	39319	Predicted by at least one method				5465644	5466201	-1	FIG01228245: hypothetical protein
5433155	5472474	39319	Predicted by at least one method				5466185	5466514	-1	FIG01239151: hypothetical protein
5433155	5472474	39319	Predicted by at least one method				5466526	5467296	-1	DNA polymerase III beta subunit (EC 2.7.7.7)
5433155	5472474	39319	Predicted by at least one method				5467338	5467637	-1	DNA polymerase III beta subunit (EC 2.7.7.7)
5433155	5472474	39319	Predicted by at least one method				5467717	5468343	-1	Prophage protein
5433155	5472474	39319	Predicted by at least one method				5468460	5468564	-1	Prophage protein
5433155	5472474	39319	Predicted by at least one method				5468587	5468982	-1	FIG01234049: hypothetical protein
5433155	5472474	39319	Predicted by at least one method				5469311	5469562	-1	FIG01234056: hypothetical protein
5433155	5472474	39319	Predicted by at least one method				5469629	5469913	-1	pXO1-28
5433155	5472474	39319	Predicted by at least one method				5470173	5470397	-1	FIG01235736: hypothetical protein
5433155	5472474	39319	Predicted by at least one method				5470416	5470688	-1	FIG01235027: hypothetical protein
5433155	5472474	39319	Predicted by at least one method				5471126	5471242	-1	pXO1-28
5433155	5472474	39319	Predicted by at least one method				5471215	5471388	-1	pXO1-28
5433155	5472474	39319	Predicted by at least one method				5471683	5472474	1	hypothetical protein
