# Supplementary material for: Pathogenicity and Genomic Characterization of a Novel Genospecies, Bacillus shihchuchen, of the Bacillus cereus Group Isolated from Chinese Softshell Turtle (Pelodiscus sinensis)
Source: Int J Mol Sci. 2023 Jun 1;24(11):9636. doi: 10.3390/ijms24119636 (PMC10254083; doi:10.3390/ijms24119636)
Supplement: Supplementary file 1 [file ijms-24-09636-s001.zip › supplematary table S7 QF108-045 virulence factor.xls]

## Sheet: VFDB_Feb_21-777705172
VFclass	Virulence factors	Related genes	QF 108-045
			Chromosome	Plasmid
Adherence	BslA	bslA	-	-
Enzyme	Immune inhibitor A metalloproteinase	Undetermined	orf01469; orf02552; orf06126	-
		inhA	orf02217; orf06015	-
	Phosphatidylcholine-preferring phospholipase C (PC-PLC)	plcA	-	-
	Phosphatidylinositol-specific phospholipase C (PI-PLC)	piplc	orf02212	-
	Sphingomyelinase (SMase)	sph	orf02211	-
Immune evasion	B. cereus exo-polysaccharide (BPS)	bpsA	-	orf00255
		bpsB	-	-
		bpsC	orf03720	orf00249
		bpsD	-	orf00248
		bpsE	-	-
		bpsF	-	-
		bpsG	-	-
		bpsH	-	-
		bpsX	-	-
	Hyaluronic acid (HA) capsule	hasA	-	orf00110
		hasB	-	-
		hasC	-	-
	Polyglutamic acid capsule	capA	-	-
		capB	-	-
		capC	-	-
		capD	-	-
		capE	-	-
	Polysaccharide capsule	Undetermined	orf03330; orf03337; orf03338	-
Iron acquisition	Bacillibactin	dhbA	orf06984	-
		dhbB	orf06980	-
		dhbC	-	-
		dhbE	orf06981	-
		dhbF	orf06977	-
	Hal	hal	orf02381	-
	IlsA	ilsA	orf01408	-
	Petrobactin	asbA	-	-
		asbB	-	-
		asbC	-	-
		asbD	orf00660	-
		asbE	orf00659	-
		asbF	orf00658	-
Regulation	AcpAB	acpA	-	-
		acpB	-	-
	AtxA	atxA	-	-
	PagR-XO1	pagR-XO1	orf02301	-
	PagR-XO2	pagR-XO2	orf06988	orf00162; orf00225
	PlcR-PapR quorum sensing	papR	orf03227; orf03228	-
		plcR	orf03226	-
	CheA/CheY(Listeria)	cheA	orf01032	-
	LisR/LisK(Listeria)	lisR	orf06554	-
Secretion system	Type VII secretion system	-	-	-
		-	-	-
		essC	-	-
		esxB	-	-
		esxL	-	-
Toxin	Anthrax toxin	cya	-	orf00126
		lef	-	-
		pagA	-	orf00155
	Anthrolysin O/Cereolysin O/Hemolysin I	alo	orf05784	-
	Cereulide	cesA	-	-
		cesB	-	-
		cesC	-	-
		cesD	-	-
		cesH	-	-
		cesP	-	-
		cesT	-	-
	Certhrax	cer	-	-
	Cytotoxin K (Hemolysin IV)	cytK	-	-
	Hemolysin II	hlyII	orf05511	-
	Hemolysin III homolog	Undetermined	orf03096	-
	Hemolysin III	hlyIII	orf00403	-
	Hemolytic enterotoxin HBL	hblA	orf05994; orf05995	-
		hblC	orf05991	-
		hblD	orf05993	-
	Insecticidal crystalline toxins	cry	-	-
		cyt	-	-
		vip	-	-
	Non-hemolytic enterotoxin (Nhe)	nheA	orf00783	-
		nheB	orf00782	-
		nheC	orf00781	-
Others	O-antigen(Yersinia)		orf05690	-
		ddhA	orf05691	-
